# Supplementary material for: A spatial dissection of the Arabidopsis floral transcriptome by MPSS
Source: BMC Plant Biol. 2008 Apr 21;8:43. doi: 10.1186/1471-2229-8-43 (PMC2375892; doi:10.1186/1471-2229-8-43)
Supplement: Additional file 1 — Spatially dissected Arabidopsis accessions and respective expression levels. An excel spreadsheet (.xls) containing a sorted list of accession numbers of genes filtered for floral organ-enriched expression with their description and transcription levels in floral, leaf, and root libraries. Also included are data for determining the correspondence with prior microarray analyses and p-values for determining significant expression differences relative to wild type tissue and their relative over or under expression. [file 1471-2229-8-43-S1.xls]

## Sheet: LEGEND
AG	AP1	AP3	SUP AP1	WT	OVULE	LEAF	ROOT	AG vs. WT	AP1 vs. WT	AP3 vs. WT	SUP AP1 vs. WT	OVULE vs. WT	WELLMER	MA	HONYS
0-25th Percentile Of Active Expression Level Within Given Library													Wellmer F, Riechmann JL, Alves-Ferreira M, Meyerowitz EM: Genome-wide analysis of spatial gene expression in Arabidopsis flowers. The Plant cell 2004, 16(5):1314-1326.	Ma L, Sun N, Liu X, Jiao Y, Zhao H, Deng XW: Organ-specific expression of Arabidopsis genome during development. Plant physiology 2005, 138(1):80-91.	Honys D, Twell D: Comparative analysis of the Arabidopsis pollen transcriptome. Plant Physiol 2003, 132(2):640-652
26th-50th Percentile Of Active Expression Level Within Given Library								p-Values: MPSS Expression Level Relative To Wild Type Inflorescences
								Over Expressed Relative to Wild Type
								Under Expressed Relative to Wild Type
51st-75th Percentile Of Active Expression Level Within Given Library								Exactly Equivalent to Wild Type
76th-100th Percentile Of Active Expression Level Within Given Library

## Sheet: STAMEN
GENE	ALIAS	DESCRIPTION	AG	AP1	AP3	SUP AP1	WT	OVULE	LEAF	ROOT	AG vs. WT	AP1 vs. WT	AP3 vs. WT	SUP AP1 vs. WT	OVULE vs. WT	FLORAL ORGAN	WELLMER	MA	HONYS
At3g25050	XYLOGLUCAN ENDOTRANSGLUCOSYLASE/HYDROLASE 3	encodes a xyloglucan endotransglucosylase/hydrolase. Higher expression in flowers and in response to IAA treatment.	0	384	0	2768	171	0	0	0	1.14997e-20	8.02882e-11	1.14997e-20	0	1.14997e-20	STAMEN	STAMEN
At1g75940	Arabidopsis thaliana anther 27	encodes a protein similar to the BGL4 beta-glucosidase from Brassica napus. The ATA27 protein is predicted to have an ER retention signal and an acidic isoelectric point, suggesting that it may be localized to the ER lumen.	0	496	0	2660	368	0	0	0	3.13539e-42	0.00103315	3.13539e-42	0	3.13539e-42	STAMEN	STAMEN
At4g28395	Arabidopsis thaliana anther 7	related to lipid transfer proteins	0	636	0	1688	167	0	0	0	3.1634e-20	0	3.1634e-20	0	3.1634e-20	STAMEN	STAMEN
At1g75930	extracellular lipase 6	member of Lipase proteins	0	488	0	1459	422	0	0	0	3.97404e-48	0.0608391	3.97404e-48	0	3.97404e-48	STAMEN	STAMEN
At4g14080	maternal effect embryo arrest 48	MEE48 (maternal effect embryo arrest 48); hydrolase, hydrolyzing O-glycosyl compounds; Identical to Probable glucan endo-1,3-beta-glucosidase A6 precursor (EC 3.2.1.39) ((1->3)-beta-glucan endohydrolase) ((1->3)-beta-glucanase) (Beta-1,3- endoglucanase) (Anther-specific protein A6) (A6) [Arabidopsis Thaliana] (GB:Q06915); similar to glycosyl hydrolase family 17 protein [Arabidopsis thaliana] (TAI…	0	1006	0	805	407	0	1	0	1.72574e-46	0	1.72574e-46	3.33067e-16	1.72574e-46	STAMEN	STAMEN
At1g27710		glycine-rich protein; similar to unknown protein [Arabidopsis thaliana] (TAIR:AT5G49350.1); similar to PREDICTED: hypothetical protein [Rattus norve (GB:XP_001070790.1); contains InterPro domain Eggshell protein; (InterPro:IPR002952)	0	194	0	764	329	0	3	0	5.72372e-38	1.48836e-05	5.72372e-38	0	5.72372e-38	STAMEN	STAMEN
At1g06260		cysteine proteinase, putative; similar to cysteine proteinase, putative / thiol protease, putative [Arabidopsis thaliana] (TAIR:AT3G19390.1); similar to Peptidase C1A, papain [Medicago truncatula] (GB:ABE80505.1); contains InterPro domain Peptidase, cysteine peptidase active site; (InterPro:IPR000169); contains InterPro domain Peptidase C1A, papain; (InterPro:IPR013128); contains InterPro domain …	0	198	0	745	260	0	3	0	2.01429e-30	0.0202307	2.01429e-30	0	2.01429e-30	STAMEN	STAMEN
At2g03740		late embryogenesis abundant domain-containing protein / LEA domain-containing protein; similar to late embryogenesis abundant domain-containing protein / LEA domain-containing protein [Arabidopsis thaliana] (TAIR:AT2G03850.1); similar to cor15b (GB:AAA32774.1); contains InterPro domain Late embryogenesis abundant protein; (InterPro:IPR004238)	0	275	0	526	124	0	0	0	1.71059e-15	4.48582e-08	1.71059e-15	0	1.71059e-15	STAMEN	STAMEN
At2g03850		late embryogenesis abundant domain-containing protein / LEA domain-containing protein; similar to late embryogenesis abundant domain-containing protein / LEA domain-containing protein [Arabidopsis thaliana] (TAIR:AT2G03740.1); similar to cor15b (GB:AAA32774.1); contains InterPro domain Late embryogenesis abundant protein; (InterPro:IPR004238)	0	50	0	508	230	0	0	0	3.88273e-27	1.39775e-14	3.88273e-27	2.26485e-13	3.88273e-27	STAMEN	STAMEN
At1g47980		similar to unknown protein [Arabidopsis thaliana] (TAIR:AT3G62730.1); similar to H0502B11.4 [Oryza sativa (indica cultivar-group)] (GB:CAH66524.1); contains domain DHS-like NAD/FAD-binding domain (SSF52467)	0	183	0	412	76	0	0	0	3.532e-10	1.28864e-06	3.532e-10	0	3.532e-10	STAMEN	STAMEN
At1g61070	Low-molecular-weight cysteine-rich 66	LCR66/PDF2.4 (Low-molecular-weight cysteine-rich 66); Identical to Putative low-molecular-weight cysteine-rich protein LCR66 precursor (LCR66) [Arabidopsis Thaliana] (GB:Q9C947); similar to LCR68/PDF2.3 (Low-molecular-weight cysteine-rich 68), protease inhibitor [Arabidopsis thaliana] (TAIR:AT2G02130.1); similar to LCR69/PDF2.2 (Low-molecular-weight cysteine-rich 69), protease inhibitor [Arabidop…	0	47	0	408	125	0	0	0	1.32695e-15	1.30057e-05	1.32695e-15	0	1.32695e-15	STAMEN	STAMEN
At1g28375		unknown protein	0	145	0	367	18	0	0	0	0.00134978	1.0002e-12	0.00134978	0	0.00134978	STAMEN	STAMEN
At4g14815		protease inhibitor/seed storage/lipid transfer protein (LTP) family protein; similar to protease inhibitor/seed storage/lipid transfer protein (LTP) family protein [Arabidopsis thaliana] (TAIR:AT3G22600.1); similar to lipid transfer protein [Capsicum annuum] (GB:AAV97731.1); contains InterPro domain Plant lipid transfer protein/Par allergen; (InterPro:IPR000528); contains InterPro domain Plant li…	0	91	0	360	138	0	0	0	4.89946e-17	0.014031	4.89946e-17	9.88543e-13	4.89946e-17	STAMEN
At1g74550	cytochrome P450, family 98, subfamily A, polypeptide 9	member of CYP98A	0	364	0	355	337	0	0	0	7.64456e-39	0.235349	7.64456e-39	0.314189	7.64456e-39	STAMEN	STAMEN
At5g07540	Glycine rich protein 16	encodes a glycine-rich protein that is expressed only in flowers during a specific developmental stage (flower stages 11 and 12).	0	155	0	291	654	0	4	0	1.94339e-73	1.147e-35	1.94339e-73	3.3067e-17	1.94339e-73	STAMEN	STAMEN
At3g28780		similar to unknown protein [Arabidopsis thaliana] (TAIR:AT3G28840.1); similar to putative lipoprotein [Burkholderia pseudomallei 1710b] (GB:YP_332515.1); contains InterPro domain Protein of unknown function DUF1216; (InterPro:IPR009605)	0	117	0	282	188	0	0	0	1.56359e-22	0.00201921	1.56359e-22	0.00108231	1.56359e-22	STAMEN	STAMEN	STAMEN
At5g16920		similar to unknown protein [Arabidopsis thaliana] (TAIR:AT5G26730.1); similar to Os12g0233900 [Oryza sativa (japonica cultivar-group)] (GB:NP_001066453.1); contains InterPro domain Beta-Ig-H3/fasciclin; (InterPro:IPR000782)	0	95	0	277	162	0	0	0	1.12112e-19	0.00156019	1.12112e-19	5.18187e-05	1.12112e-19	STAMEN	STAMEN
At1g20120		family II extracellular lipase, putative; similar to family II extracellular lipase, putative [Arabidopsis thaliana] (TAIR:AT1G20130.1); similar to anther-specific proline-rich protein [Brassica oleracea] (GB:AAL67433.1); contains InterPro domain Lipolytic enzyme, G-D-S-L; (InterPro:IPR001087); contains InterPro domain Lipolytic enzyme, G-D-S-L, active site; (InterPro:IPR008265)	0	79	0	251	127	0	0	0	7.98558e-16	0.00901421	7.98558e-16	3.23087e-06	7.98558e-16	STAMEN	STAMEN
At1g56360	purple acid phosphatase 6	ATPAP6/PAP6 (purple acid phosphatase 6); acid phosphatase/ protein serine/threonine phosphatase; similar to ATPAP25/PAP25 (purple acid phosphatase 25), acid phosphatase/ protein serine/threonine phosphatase [Arabidopsis thaliana] (TAIR:AT4G36350.1); similar to purple acid phosphatase [Medicago truncatula] (GB:AAX20028.1); contains InterPro domain Fibronectin, type III-like fold; (InterPro:IPR0089…	0	60	0	231	3	0	0	0	0.110335	1.9059e-07	0.110335	0	0.110335	STAMEN	STAMEN
At4g13560	unfertilized embryo sac 15	UNE15 (unfertilized embryo sac 15); similar to late embryogenesis abundant protein, putative / LEA protein, putative [Arabidopsis thaliana] (TAIR:AT1G52690.2); similar to putative LEA III protein isoform 1 [Corylus avellana] (GB:CAC39160.1); contains InterPro domain Late embryogenesis abundant protein; (InterPro:IPR004238)	0	24	0	229	134	0	12	0	1.35137e-16	3.0375e-10	1.35137e-16	0.000210609	1.35137e-16	STAMEN	STAMEN	STAMEN
At1g76470		cinnamoyl-CoA reductase; similar to cinnamoyl-CoA reductase family [Arabidopsis thaliana] (TAIR:AT2G33590.1); similar to Os06g0623600 [Oryza sativa (japonica cultivar-group)] (GB:NP_001058105.1); similar to Os06g0623300 [Oryza sativa (japonica cultivar-group)] (GB:NP_001058104.1); similar to cinnamoyl-CoA reductase [Pinus taeda] (GB:AAL47684.1); contains InterPro domain NAD-dependent epimerase/de…	0	108	0	226	21	0	0	0	0.000596801	3.0349e-08	0.000596801	0	0.000596801	STAMEN
At5g26730		similar to unknown protein [Arabidopsis thaliana] (TAIR:AT5G16920.1); similar to Os12g0233900 [Oryza sativa (japonica cultivar-group)] (GB:NP_001066453.1); contains domain FAS1 domain (SSF82153)	0	57	0	219	107	0	0	1	1.2892e-13	0.00288111	1.2892e-13	5.74694e-06	1.2892e-13	STAMEN
At3g52160		beta-ketoacyl-CoA synthase family protein; Identical to 3-ketoacyl-CoA synthase 15 (EC 2.3.1.-) (KCS-15) (Very-long-chain fatty acid condensing enzyme 15) (VLCFA condensing enzyme 15) (KCS15) [Arabidopsis Thaliana] (GB:Q9SUY9;GB:Q8LFQ2); similar to FDH (FIDDLEHEAD), acyltransferase [Arabidopsis thaliana] (TAIR:AT2G26250.1); similar to very-long-chain fatty acid condensing enzyme, putative [Arabid…	0	171	0	213	144	0	0	0	1.07035e-17	0.140992	1.07035e-17	0.00490123	1.07035e-17	STAMEN	STAMEN
At5g07600		oleosin / glycine-rich protein; similar to GRP18 (Glycine rich protein 18), nutrient reservoir [Arabidopsis thaliana] (TAIR:AT5G07520.1); similar to pollen coat oleosin-glycine rich protein [Capsella rubella] (GB:AAR15467.1); contains InterPro domain Oleosin; (InterPro:IPR000136)	0	74	0	212	180	0	0	0	1.18109e-21	1.27815e-06	1.18109e-21	0.126502	1.18109e-21	STAMEN	STAMEN
At1g75920		family II extracellular lipase 5 (EXL5); similar to EXL4 (extracellular lipase 4), acyltransferase/ carboxylic ester hydrolase/ lipase [Arabidopsis thaliana] (TAIR:AT1G75910.1); similar to Lipolytic enzyme, G-D-S-L [Medicago truncatula] (GB:ABE88162.1); contains InterPro domain Lipolytic enzyme, G-D-S-L; (InterPro:IPR001087)	0	103	0	209	52	0	0	0	1.70589e-07	0.00188477	1.70589e-07	3.15215e-12	1.70589e-07	STAMEN	STAMEN
At1g30350		pectate lyase family protein; Identical to Putative pectate lyase 4 precursor (EC 4.2.2.2) [Arabidopsis Thaliana] (GB:Q9C8G4); similar to pectate lyase family protein [Arabidopsis thaliana] (TAIR:AT1G11920.1); similar to pectate lyase [Gossypium hirsutum] (GB:AAY85180.1); contains InterPro domain Virulence factor, pectin lyase fold; (InterPro:IPR011050); contains InterPro domain Pectate lyase/Amb…	0	155	0	203	114	0	0	0	2.17187e-14	0.038541	2.17187e-14	0.000203732	2.17187e-14	STAMEN	STAMEN
At1g69500		oxygen binding; similar to CYP704A2 (cytochrome P450, family 704, subfamily A, polypeptide 2), oxygen binding [Arabidopsis thaliana] (TAIR:AT2G45510.1); similar to putative plant cytochrome P-450 protein [Oryza sativa (japonica cultivar-group)] (GB:AAL84318.1); similar to cytochrome P450-like protein [Zea mays] (GB:AAK52956.1); similar to Os03g0168600 [Oryza sativa (japonica cultivar-group)] (GB:…	0	37	0	203	27	0	1	0	0.000119259	0.188372	0.000119259	1.11022e-16	0.000119259	STAMEN	STAMEN	PETAL
At1g01280	CYTOCHROME P450, FAMILY 703, SUBFAMILY A, POLYPEPTIDE 2	member of CYP703A CYP703A2 is expressed specifically in anthers of land plants, catalyzing the in-chain hydroxylation at the C-7 position of medium-chain saturated fatty acids (lauric acid in-chain hydroxylase) which is involved in pollen development (sporopollenin synthesis).	0	190	0	202	70	0	0	0	1.64645e-09	7.08493e-08	1.64645e-09	7.55881e-09	1.64645e-09	STAMEN	STAMEN
At4g34850		chalcone and stilbene synthase family protein; similar to chalcone and stilbene synthase family protein [Arabidopsis thaliana] (TAIR:AT1G02050.1); similar to Chalcone synthase [Silene latifolia] (GB:BAE80096.1); contains InterPro domain Chalcone and stilbene synthases, N-terminal; (InterPro:IPR001099); contains InterPro domain Type III polyketide synthase; (InterPro:IPR011141); contains InterPro …	0	180	0	183	103	0	0	0	3.57019e-13	0.000603947	3.57019e-13	0.000410751	3.57019e-13	STAMEN
At2g16750		protein kinase family protein; similar to protein kinase family protein [Arabidopsis thaliana] (TAIR:AT4G35030.2); similar to protein kinase family protein, putative, expressed [Oryza sativa (japonica cultivar-group)] (GB:ABF94898.1); contains InterPro domain Serine/threonine protein kinase; (InterPro:IPR002290); contains InterPro domain Protein kinase-like; (InterPro:IPR011009); contains InterPr…	0	30	0	165	22	0	4	21	0.0004555	0.216378	0.0004555	7.07212e-14	0.0004555	STAMEN	STAMEN
At1g61110	Arabidopsis NAC domain containing protein 25	ANAC025 (Arabidopsis NAC domain containing protein 25); transcription factor; similar to NAM (Arabidopsis NAC domain containing protein 18), transcription factor [Arabidopsis thaliana] (TAIR:AT1G52880.1); similar to NAM-like protein [Prunus persica] (GB:CAG28971.1); contains InterPro domain No apical meristem (NAM) protein; (InterPro:IPR003441)	0	31	0	155	45	0	0	0	1.05016e-06	0.128063	1.05016e-06	1.89304e-08	1.05016e-06	STAMEN	STAMEN
At3g59510		leucine-rich repeat family protein; similar to leucine-rich repeat family protein [Arabidopsis thaliana] (TAIR:AT2G15320.1); similar to Os02g0647300 [Oryza sativa (japonica cultivar-group)] (GB:NP_001047577.1); similar to putative leucine-rich repeat family protein [Oryza sativa (japonica cultivar-group)] (GB:AAV59431.1); similar to Os11g0644100 [Oryza sativa (japonica cultivar-group)] (GB:NP_001…	0	158	0	151	39	0	0	1	5.02798e-06	1.0129e-09	5.02798e-06	4.5683e-09	5.02798e-06	STAMEN	STAMEN
At5g14380	ARABINOGALACTAN PROTEINS 6	AGP6 (ARABINOGALACTAN PROTEINS 6); Identical to Classical arabinogalactan protein 6 precursor (AGP6) [Arabidopsis Thaliana] (GB:Q9LY91;GB:Q9XFR4); similar to AGP11 (ARABINOGALACTAN PROTEIN 11) [Arabidopsis thaliana] (TAIR:AT3G01700.1); similar to arabinogalactan protein [Brassica napus] (GB:AAC37509.1)	0	28	0	149	53	0	0	0	1.31673e-07	0.0247497	1.31673e-07	8.91149e-07	1.31673e-07	STAMEN	STAMEN	STAMEN	POLLEN
At3g42960	ARABIDOPSIS TAPETUM 1	Arabidopsis homolog of TASSELSEED2. Expressed specifically in tapetal cells.	0	85	0	144	36	0	0	0	1.10415e-05	0.000816269	1.10415e-05	6.25552e-09	1.10415e-05	STAMEN	STAMEN
At3g51590	LIPID TRANSFER PROTEIN 12	Encodes a member of the lipid transfer protein family. Proteins of this family are generally small (~9 kD), basic, expressed abundantly and contain eight Cys residues. The proteins can bind fatty acids and acylCoA esters and can transfer several different phospholipids. They are localized to the cell wall. The LTP12 promoter is active exclusively in the tapetum during the uninucleate microspore a…	0	41	0	142	73	0	0	0	7.62288e-10	0.0170295	7.62288e-10	0.000437621	7.62288e-10	STAMEN	STAMEN
At1g54860		similar to unknown protein [Arabidopsis thaliana] (TAIR:AT5G19250.1); similar to conserved hypothetical protein [Medicago truncatula] (GB:ABD32399.1)	0	108	0	141	77	0	0	0	2.73353e-10	0.0535068	2.73353e-10	0.00108697	2.73353e-10	STAMEN	STAMEN
At5g13380		auxin-responsive GH3 family protein; similar to auxin-responsive GH3 family protein [Arabidopsis thaliana] (TAIR:AT5G13370.1); similar to auxin-responsive GH3 family protein [Arabidopsis thaliana] (TAIR:AT5G13350.1); similar to auxin-responsive GH3 family protein [Arabidopsis thaliana] (TAIR:AT5G13360.2); similar to auxin and ethylene responsive GH3-like protein [Capsicum chinense] (GB:AAS02074.1…	0	149	0	140	123	0	1	1	2.20523e-15	0.132448	2.20523e-15	0.229246	2.20523e-15	STAMEN	STAMEN
At3g13220		ABC transporter family protein; Identical to Putative white-brown complex homolog protein 27 (WBC27) [Arabidopsis Thaliana] (GB:Q9LK50); similar to ABC transporter family protein [Arabidopsis thaliana] (TAIR:AT5G06530.1); similar to Os06g0607700 [Oryza sativa (japonica cultivar-group)] (GB:NP_001058033.1); similar to AAA ATPase [Medicago truncatula] (GB:ABE89315.1); contains InterPro domain ABC-2…	0	19	0	138	29	0	0	0	7.00641e-05	0.153711	7.00641e-05	1.22532e-09	7.00641e-05	STAMEN	STAMEN
At1g13150	cytochrome P450, family 86, subfamily C, polypeptide 4	member of CYP86C	0	52	0	135	10	0	0	0	0.0126733	8.10279e-05	0.0126733	1.06137e-13	0.0126733	STAMEN	STAMEN
At1g28700		similar to unknown protein [Arabidopsis thaliana] (TAIR:AT1G28710.1); similar to Os03g0731800 [Oryza sativa (japonica cultivar-group)] (GB:NP_001051166.1); similar to H0307D04.3 [Oryza sativa (indica cultivar-group)] (GB:CAH66858.1); contains domain (Trans)glycosidases (SSF51445); contains domain PENTATRICOPEPTIDE REPEAT-CONTAINING PROTEIN (PTHR10483)	0	54	0	127	18	0	0	0	0.00134978	0.00134942	0.00134978	7.70982e-11	0.00134978	STAMEN	STAMEN
At1g06280	LOB DOMAIN-CONTAINING PROTEIN 2	LOB domain family protein / lateral organ boundaries domain family protein (LBD2); Identical to Putative LOB domain-containing protein 2 (LBD2) [Arabidopsis Thaliana] (GB:Q9LNB9); similar to LOB domain family protein / lateral organ boundaries domain family protein (LBD22) [Arabidopsis thaliana] (TAIR:AT3G13850.1); similar to Protein of unknown function DUF260 [Medicago truncatula] (GB:ABE80507.1…	0	24	0	116	2	0	0	0	0.158655	0.00114082	0.158655	5.80647e-14	0.158655	STAMEN	STAMEN
At5g40260		nodulin MtN3 family protein; similar to nodulin MtN3 family protein [Arabidopsis thaliana] (TAIR:AT4G10850.1); similar to Os01g0605700 [Oryza sativa (japonica cultivar-group)] (GB:NP_001043522.1); similar to senescence-associated protein-like [Oryza sativa (japonica cultivar-group)] (GB:BAB92465.1); contains InterPro domain MtN3 and saliva related transmembrane protein; (InterPro:IPR004316)	0	26	0	115	1	0	0	0	0.23975	0.000334332	0.23975	3.57492e-14	0.23975	STAMEN	STAMEN
At5g58390		peroxidase, putative; Identical to Peroxidase 67 precursor (EC 1.11.1.7) (Atperox P67) (ATP44) (PER67) [Arabidopsis Thaliana] (GB:Q9LVL2); similar to peroxidase, putative [Arabidopsis thaliana] (TAIR:AT5G58400.1); similar to peroxidase precursor [Quercus suber] (GB:AAR31108.1); contains InterPro domain Haem peroxidase; (InterPro:IPR010255); contains InterPro domain Haem peroxidase, plant/fungal/b…	0	13	0	105	3	0	84	0	0.110335	0.0385488	0.110335	1.95222e-12	0.110335	STAMEN
At2g16910	ABORTED MICROSPORES	Sporophytic male sterile; MYC Transcription Factor	0	15	0	104	16	0	0	0	0.0023387	0.449469	0.0023387	6.70659e-09	0.0023387	STAMEN	STAMEN
At4g10850		nodulin MtN3 family protein; similar to nodulin MtN3 family protein [Arabidopsis thaliana] (TAIR:AT1G66770.1); similar to seven-transmembrane-domain protein 1 [Solanum lycopersicum] (GB:CAE47557.1); similar to Os02g0301100 [Oryza sativa (japonica cultivar-group)] (GB:NP_001046621.1); contains InterPro domain MtN3 and saliva related transmembrane protein; (InterPro:IPR004316)	0	91	0	103	4	0	0	0	0.0786492	1.37777e-10	0.0786492	6.53488e-12	0.0786492	STAMEN	STAMEN
At4g28090	SKU5 Similar 10	SKS10 (SKU5 Similar 10); copper ion binding / oxidoreductase; similar to SKS9 (SKU5 Similar 9), copper ion binding / oxidoreductase [Arabidopsis thaliana] (TAIR:AT4G38420.1); similar to SKS8 (SKU5 Similar 8), copper ion binding / oxidoreductase [Arabidopsis thaliana] (TAIR:AT1G21850.1); similar to SKS5 (SKU5 Similar 5), copper ion binding / oxidoreductase [Arabidopsis thaliana] (TAIR:AT1G76160.1)…	0	22	0	92	21	0	0	0	0.000596801	0.457063	0.000596801	1.16129e-06	0.000596801	STAMEN	STAMEN
At2g23170		encodes an IAA-amido synthase that conjugates Asp and other amino acids to auxin in vitro.	0	32	0	91	12	0	3	0	0.00715265	0.0165012	0.00715265	1.85136e-08	0.00715265	STAMEN	STAMEN	STAMEN
At5g08030		glycerophosphoryl diester phosphodiesterase family protein; similar to glycerophosphoryl diester phosphodiesterase family protein [Arabidopsis thaliana] (TAIR:AT1G74210.1); similar to glycerophosphodiester phosphodiesterase-like protein [Manihot esculenta] (GB:AAV74406.1); similar to Os01g0763600 [Oryza sativa (japonica cultivar-group)] (GB:NP_001044335.1); similar to Os03g0603600 [Oryza sativa (…	0	18	0	86	3	0	0	0	0.110335	0.0103181	0.110335	2.46385e-10	0.110335	STAMEN	STAMEN
At1g48470	GLUTAMINE SYNTHETASE 1;5	Encodes cytosolic glutamine synthase isozyme. Expression of mRNA is not detectable in roots.	0	12	0	82	11	0	0	0	0.00950791	0.441391	0.00950791	9.63659e-08	0.00950791	STAMEN	STAMEN
At1g62940		4-coumarate--CoA ligase family protein / 4-coumaroyl-CoA synthase family protein; similar to 4CL2 (4-coumarate:CoA ligase 2), 4-coumarate-CoA ligase [Arabidopsis thaliana] (TAIR:AT3G21240.1); similar to 4-coumarate:CoA ligase-like [Nicotiana sylvestris] (GB:AAO25511.1); similar to OSJNBa0033H08.6 [Oryza sativa (japonica cultivar-group)] (GB:CAD37124.3); contains InterPro domain AMP-dependent synt…	0	102	0	78	59	0	0	0	2.79333e-08	0.00827649	2.79333e-08	0.125503	2.79333e-08	STAMEN	STAMEN
At1g50310		monosaccharide transporter (STP9); Identical to Sugar transport protein 9 (Hexose transporter 9) (STP9) [Arabidopsis Thaliana] (GB:Q9SX48;GB:O81706); similar to STP11 (SUGAR TRANSPORTER 11), carbohydrate transporter/ sugar porter [Arabidopsis thaliana] (TAIR:AT5G23270.1); similar to STP4 (SUGAR TRANSPORTER 4), carbohydrate transporter/ sugar porter [Arabidopsis thaliana] (TAIR:AT3G19930.1); simil…	0	62	0	76	20	0	0	0	0.000782616	0.000519434	0.000782616	2.65387e-05	0.000782616	STAMEN	STAMEN
At3g28820		similar to unknown protein [Arabidopsis thaliana] (TAIR:AT3G28980.1); similar to unknown protein [Arabidopsis thaliana] (TAIR:AT3G28810.1); similar to hypothetical protein SPBC1711.05 [Schizosaccharomyces pombe 972h-] (GB:NP_595878.1); contains InterPro domain Protein of unknown function DUF1216; (InterPro:IPR009605)	0	10	0	75	30	0	0	0	5.37428e-05	0.0126722	5.37428e-05	0.000949923	5.37428e-05	STAMEN	STAMEN	STAMEN
At1g28430	cytochrome P450, family 705, subfamily A, polypeptide 24	member of CYP705A	0	51	0	68	57	0	0	0	4.681e-08	0.341538	4.681e-08	0.243294	4.681e-08	STAMEN	STAMEN
At2g03200		aspartyl protease family protein; similar to CDR1 (CONSTITUTIVE DISEASE RESISTANCE 1), aspartic-type endopeptidase/ pepsin A [Arabidopsis thaliana] (TAIR:AT5G33340.1); similar to Aspartic proteinase nepenthesin-1 precursor (Nepenthesin-I) (GB:Q766C3); similar to Os04g0448300 [Oryza sativa (japonica cultivar-group)] (GB:NP_001052922.1); similar to OSJNBa0064H22.10 [Oryza sativa (japonica cultivar-…	0	12	0	68	19	0	6	1	0.00102726	0.186998	0.00102726	0.000101665	0.00102726	STAMEN	STAMEN
At3g15830		phosphatidic acid phosphatase-related / PAP2-related; similar to phosphatidic acid phosphatase-related / PAP2-related [Arabidopsis thaliana] (TAIR:AT3G15820.1); similar to Os06g0607100 [Oryza sativa (japonica cultivar-group)] (GB:NP_001058029.1)	0	60	0	67	62	0	0	0	1.28887e-08	0.449057	1.28887e-08	0.377784	1.28887e-08	STAMEN	STAMEN
At4g31330		similar to unknown protein [Arabidopsis thaliana] (TAIR:AT5G10580.1); similar to Os09g0494600 [Oryza sativa (japonica cultivar-group)] (GB:NP_001063551.1); similar to hypothetical protein [Oryza sativa (japonica cultivar-group)] (GB:BAC55679.1); similar to Os08g0521000 [Oryza sativa (japonica cultivar-group)] (GB:NP_001062272.1); contains InterPro domain Protein of unknown function DUF599; (Inter…	0	8	0	66	33	0	1	0	2.43181e-05	0.0028826	2.43181e-05	0.00950528	2.43181e-05	STAMEN	STAMEN
At5g20710	beta-galactosidase 7	BGAL7 (beta-galactosidase 7); beta-galactosidase; similar to BGAL1 (BETA GALACTOSIDASE 1), beta-galactosidase [Arabidopsis thaliana] (TAIR:AT3G13750.1); similar to beta-galactosidase, putative / lactase, putative [Arabidopsis thaliana] (TAIR:AT1G31740.1); similar to BGAL8 (beta-glactosidase 8), beta-galactosidase [Arabidopsis thaliana] (TAIR:AT2G28470.1); similar to Beta-galactosidase precursor (…	0	8	0	65	12	0	0	0	0.00715265	0.263543	0.00715265	9.72878e-06	0.00715265	STAMEN	STAMEN
At5g07475		plastocyanin-like domain-containing protein; similar to plastocyanin-like domain-containing protein [Arabidopsis thaliana] (TAIR:AT3G27200.1); similar to Cu2+ plastocyanin-like [Capsella rubella] (GB:AAR15456.1); contains InterPro domain Cupredoxin; (InterPro:IPR008972); contains InterPro domain Plastocyanin-like; (InterPro:IPR003245)	0	13	0	64	5	0	0	40	0.0569227	0.0912093	0.0569227	2.54901e-07	0.0569227	STAMEN
At4g36350	purple acid phosphatase 25	ATPAP25/PAP25 (purple acid phosphatase 25); acid phosphatase/ protein serine/threonine phosphatase; similar to ATPAP6/PAP6 (purple acid phosphatase 6), acid phosphatase/ protein serine/threonine phosphatase [Arabidopsis thaliana] (TAIR:AT1G56360.1); similar to purple acid phosphatase [Medicago truncatula] (GB:AAX20028.1); contains InterPro domain Fibronectin, type III-like fold; (InterPro:IPR0089…	0	48	0	63	0	0	0	0	0.5	4.81391e-07	0.5	9.96183e-09	0.5	STAMEN	STAMEN
At1g55570	SKU5 Similar 12	SKS12 (SKU5 Similar 12); copper ion binding / oxidoreductase; similar to SKS14 (SKU5 Similar 14), copper ion binding / oxidoreductase [Arabidopsis thaliana] (TAIR:AT1G55560.1); similar to SKS13 (SKU5 Similar 13), copper ion binding / oxidoreductase [Arabidopsis thaliana] (TAIR:AT3G13400.1); similar to SKS11 (SKU5 Similar 11), copper ion binding / oxidoreductase [Arabidopsis thaliana] (TAIR:AT3G13…	0	143	0	57	263	0	1	0	9.45747e-31	1.26543e-05	9.45747e-31	1.90949e-16	9.45747e-31	STAMEN	STAMEN	STAMEN	POLLEN
At3g08900	REVERSIBLY GLYCOSYLATED POLYPEPTIDE 3	Encodes a reversible autoglycosylated protein peripherally associated with cell membranes. Highly expressed in roots ans suspension-cultured cells.	0	34	0	57	8	0	0	0	0.0227497	0.00227775	0.0227497	8.62804e-06	0.0227497	STAMEN
At1g04670		unknown protein	0	8	0	56	17	0	0	0	0.00177559	0.101543	0.00177559	0.000623773	0.00177559	STAMEN
At5g54010		glycosyltransferase family protein; similar to glycosyltransferase family protein [Arabidopsis thaliana] (TAIR:AT5G53990.1); similar to glucosyltransferase [Ipomoea nil] (GB:BAD95881.1); contains InterPro domain UDP-glucuronosyl/UDP-glucosyltransferase; (InterPro:IPR002213)	0	10	0	54	6	0	1	0	0.0416318	0.239748	0.0416318	5.88212e-06	0.0416318	STAMEN	STAMEN
At1g23510		similar to unknown protein [Arabidopsis thaliana] (TAIR:AT1G23520.1); similar to OBP32pep (GB:AAA79703.1); contains InterPro domain Protein of unknown function DUF220; (InterPro:IPR003863)	0	23	0	53	24	0	0	0	0.000265962	0.458924	0.000265962	0.0097202	0.000265962	STAMEN		PETAL
At4g13345	maternal effect embryo arrest 55	MEE55 (maternal effect embryo arrest 55); similar to TMS membrane family protein / tumour differentially expressed (TDE) family protein [Arabidopsis thaliana] (TAIR:AT3G24460.1); similar to TMS membrane protein/tumour differentially expressed protein [Medicago truncatula] (GB:ABE91594.1); contains InterPro domain TMS membrane protein/tumour differentially expressed protein; (InterPro:IPR005016)	0	6	0	53	11	0	0	0	0.00950791	0.195584	0.00950791	0.00010264	0.00950791	STAMEN
At5g28470		transporter; similar to proton-dependent oligopeptide transport (POT) family protein [Arabidopsis thaliana] (TAIR:AT1G69870.1); similar to nitrate transporter NRT1-5 [Glycine max] (GB:BAB19760.1); similar to Os01g0913300 [Oryza sativa (japonica cultivar-group)] (GB:NP_001045170.1); contains InterPro domain TGF-beta receptor, type I/II extracellular region; (InterPro:IPR000109); contains InterPro …	0	5	0	53	0	0	0	0	0.5	0.0569227	0.5	1.31673e-07	0.5	STAMEN
At5g43340	phosphate transporter 6	phosphate transporter	0	17	0	51	6	0	0	0	0.0416318	0.0524145	0.0416318	1.25024e-05	0.0416318	STAMEN	STAMEN
At3g05960		sugar transporter, putative; Identical to Sugar transport protein 6 (Hexose transporter 6) (STP6) [Arabidopsis Thaliana] (GB:Q9SFG0;GB:O81704); similar to sugar transporter, putative [Arabidopsis thaliana] (TAIR:AT5G26250.1); similar to monosaccharide transporter [Populus tremula x Populus tremuloides] (GB:CAG27608.1); contains InterPro domain Sugar transporter; (InterPro:IPR003663); contains Int…	0	16	0	51	24	0	0	0	0.000265962	0.185542	0.000265962	0.0137403	0.000265962	STAMEN	STAMEN
At1g75790	SKU5 Similar 18	SKS18 (SKU5 Similar 18); copper ion binding / pectinesterase; similar to SKS4 (SKU5 Similar 4), copper ion binding / oxidoreductase [Arabidopsis thaliana] (TAIR:AT4G22010.1); similar to H0211B05.4 [Oryza sativa (indica cultivar-group)] (GB:CAH67167.1); similar to Os04g0561900 [Oryza sativa (japonica cultivar-group)] (GB:NP_001053555.1); contains InterPro domain Cupredoxin; (InterPro:IPR008972); c…	0	13	0	50	13	0	0	0	0.00539347	0.5	0.00539347	0.000489792	0.00539347	STAMEN	STAMEN
At3g01240		similar to unknown protein [Arabidopsis thaliana] (TAIR:AT3G01230.1)	0	16	0	49	2	0	0	0	0.158655	0.00981478	0.158655	1.62927e-06	0.158655	STAMEN	STAMEN	STAMEN
At3g52810	purple acid phosphatase 21	ATPAP21/PAP21 (purple acid phosphatase 21); acid phosphatase/ protein serine/threonine phosphatase; similar to ATPAP22/PAP22 (purple acid phosphatase 22), acid phosphatase/ protein serine/threonine phosphatase [Arabidopsis thaliana] (TAIR:AT3G52820.1); similar to Ser/Thr protein phosphatase family protein, putative [Oryza sativa (japonica cultivar-group)] (GB:AAX94837.1); similar to Os11g0151700 …	0	5	0	48	75	0	0	0	4.56406e-10	1.5632e-08	4.56406e-10	0.0425744	4.56406e-10	STAMEN	STAMEN
At4g33355		lipid binding; similar to LTP3 (LIPID TRANSFER PROTEIN 3), lipid binding [Arabidopsis thaliana] (TAIR:AT5G59320.1); similar to non-specific lipid transfer-like protein [Prosopis juliflora] (GB:ABF06565.1); contains InterPro domain Plant lipid transfer protein/Par allergen; (InterPro:IPR000528); contains InterPro domain Plant lipid transfer/seed storage/trypsin-alpha amylase inhibitor; (InterPro:I…	0	11	0	47	7	0	0	0	0.030684	0.252491	0.030684	5.92749e-05	0.030684	STAMEN
At5g14980		esterase/lipase/thioesterase family protein; similar to esterase/lipase/thioesterase family protein [Arabidopsis thaliana] (TAIR:AT5G19290.1); similar to Os01g0317800 [Oryza sativa (japonica cultivar-group)] (GB:NP_001042883.1); similar to Os07g0565700 [Oryza sativa (japonica cultivar-group)] (GB:NP_001060014.1); similar to Alpha/beta hydrolase [Medicago truncatula] (GB:ABE84979.1); contains Inte…	0	25	0	45	15	0	0	0	0.00308476	0.131771	0.00308476	0.00308418	0.00308476	STAMEN
At1g22760	POLY(A) BINDING PROTEIN 3	Putative poly(A) binding protein May there fore function in posttranscriptional regulation, including mRNA turnover and translational initiation. Expression detected only in floral organs.	0	19	0	40	11	0	0	0	0.00950791	0.150846	0.00950791	0.00204264	0.00950791	STAMEN	STAMEN
At1g23520		similar to unknown protein [Arabidopsis thaliana] (TAIR:AT1G23600.1); similar to OBP32pep (GB:AAA79703.1); contains InterPro domain Protein of unknown function DUF220; (InterPro:IPR003863)	0	14	0	40	0	0	0	0	0.5	0.00407526	0.5	3.87049e-06	0.5	STAMEN	STAMEN
At4g30040		aspartyl protease family; similar to aspartyl protease family protein [Arabidopsis thaliana] (TAIR:AT4G30030.1); similar to Os04g0677100 [Oryza sativa (japonica cultivar-group)] (GB:NP_001054261.1); similar to H0402C08.5 [Oryza sativa (indica cultivar-group)] (GB:CAJ86229.1); contains InterPro domain Peptidase A1, pepsin; (InterPro:IPR001461); contains InterPro domain Peptidase aspartic, catalyti…	0	5	0	39	3	0	0	0	0.110335	0.308537	0.110335	4.28268e-05	0.110335	STAMEN
At3g52960		peroxiredoxin type 2, putative; similar to TPX1 (THIOREDOXIN-DEPENDENT PEROXIDASE 1), antioxidant [Arabidopsis thaliana] (TAIR:AT1G65980.1); similar to Os06g0625500 [Oryza sativa (japonica cultivar-group)] (GB:NP_001058113.1); similar to peroxiredoxin [Hyacinthus orientalis] (GB:AAS21026.1); similar to Os02g0192700 [Oryza sativa (japonica cultivar-group)] (GB:NP_001046165.1); contains InterPro do…	0	36	0	38	2	0	25	0	0.158655	4.80682e-05	0.158655	2.84873e-05	0.158655	STAMEN
At2g17950	WUSCHEL	Homeobox gene controlling the stem cell pool. Expressed in the stem cell organizing center of meristems. Required to keep the stem cells in an undifferentiated state. Regulation of WUS transcription is a central checkpoint in stem cell control. The size of the WUS expression domain controls the size of the stem cell population through WUS indirectly activating the expression of CLAVATA3 (CLV3) in…	0	21	0	38	17	0	0	0	0.00177559	0.323174	0.00177559	0.0226248	0.00177559	STAMEN	STAMEN
At5g06839		bZIP family transcription factor; similar to DNA binding [Arabidopsis thaliana] (TAIR:AT1G08320.3); similar to TGA10 transcription factor [Nicotiana tabacum] (GB:AAY15214.1); contains InterPro domain Eukaryotic transcription factor, DNA-binding; (InterPro:IPR008917); contains InterPro domain Basic leucine zipper; (InterPro:IPR011700); contains InterPro domain Basic-leucine zipper (bZIP) transcrip…	0	18	0	38	12	0	0	12	0.00715265	0.219286	0.00715265	0.00466031	0.00715265	STAMEN
At1g30020		similar to unknown protein [Arabidopsis thaliana] (TAIR:AT5G46230.1); similar to hypothetical protein [Oryza sativa (japonica cultivar-group)] (GB:BAC10815.1); similar to Os01g0210600 [Oryza sativa (japonica cultivar-group)] (GB:NP_001042369.1); similar to hypothetical protein [Oryza sativa (japonica cultivar-group)] (GB:BAC15900.1); contains InterPro domain Protein of unknown function DUF538; (I…	0	26	0	36	3	0	0	0	0.110335	0.00126349	0.110335	9.32674e-05	0.110335	STAMEN	STAMEN
At1g15460		anion exchange family protein; Identical to Boron transporter-like protein 2 [Arabidopsis Thaliana] (GB:Q9XI23); similar to anion exchanger [Arabidopsis thaliana] (TAIR:AT4G32510.1); similar to anion exchange family protein [Arabidopsis thaliana] (TAIR:AT1G74810.1); similar to anion exchange protein family [Arabidopsis thaliana] (TAIR:AT5G25430.1); similar to HCO3-transporter [Medicago truncatula…	0	19	0	35	36	0	0	0	1.10415e-05	0.0525162	1.10415e-05	0.46656	1.10415e-05	STAMEN	STAMEN
At1g23650		unknown protein	0	24	0	34	25	0	0	0	0.000203442	0.459768	0.000203442	0.203682	0.000203442	STAMEN
At1g80000		similar to glycine-rich protein [Arabidopsis thaliana] (TAIR:AT1G15280.2); similar to Os01g0595100 [Oryza sativa (japonica cultivar-group)] (GB:NP_001043467.1); similar to glycine-rich protein-like [Oryza sativa (japonica cultivar-group)] (GB:BAD52900.1)	0	11	0	34	2	0	1	0	0.158655	0.0387771	0.158655	8.11983e-05	0.158655	STAMEN
At3g24640		lyase	0	7	0	32	0	0	6	0	0.5	0.030684	0.5	3.16627e-05	0.5	STAMEN
At4g29880		protein binding; similar to leucine-rich repeat family protein [Arabidopsis thaliana] (TAIR:AT2G19330.1); similar to Os04g0605300 [Oryza sativa (japonica cultivar-group)] (GB:NP_001053794.1); similar to leucine-rich repeat protein 1 [Triticum aestivum] (GB:ABB90552.1); contains InterPro domain Leucine-rich repeat; (InterPro:IPR001611); contains InterPro domain Leucine-rich repeat, typical subtype…	0	5	0	32	13	0	0	0	0.00539347	0.0912093	0.00539347	0.0225983	0.00539347	STAMEN	STAMEN	STAMEN
At4g27420		ABC transporter family protein; similar to ABC transporter family protein [Arabidopsis thaliana] (TAIR:AT1G31770.1); similar to ABC transporter protein, putative [Oryza sativa (japonica cultivar-group)] (GB:AAX96020.1); similar to Os03g0157400 [Oryza sativa (japonica cultivar-group)] (GB:NP_001049014.1); similar to Os08g0167000 [Oryza sativa (japonica cultivar-group)] (GB:NP_001061077.1); contain…	0	37	0	30	19	0	0	0	0.00102726	0.044482	0.00102726	0.133242	0.00102726	STAMEN
At5g44700	embryo sac development arrest 23	EDA23 (embryo sac development arrest 23); ATP binding / protein serine/threonine kinase; similar to leucine-rich repeat transmembrane protein kinase, putative [Arabidopsis thaliana] (TAIR:AT2G33170.1); similar to leucine-rich repeat transmembrane protein kinase, putative [Arabidopsis thaliana] (TAIR:AT5G63930.1); similar to leucine-rich repeat transmembrane protein kinase, putative [Arabidopsis t…	0	9	0	30	0	0	1	0	0.5	0.016947	0.5	5.37428e-05	0.5	STAMEN	STAMEN
At5g46940		invertase/pectin methylesterase inhibitor family protein; similar to invertase/pectin methylesterase inhibitor family protein [Arabidopsis thaliana] (TAIR:AT5G46930.1); similar to seed specific protein Bn15D12A [Brassica napus] (GB:AAP37968.1); contains InterPro domain Plant invertase/pectin methylesterase inhibitor; (InterPro:IPR007186); contains InterPro domain Pectinesterase inhibitor; (InterP…	0	5	0	29	3	0	0	0	0.110335	0.308537	0.110335	0.00057692	0.110335	STAMEN	STAMEN
At2g33775	RALF-LIKE 19	Member of a diversely expressed predicted peptide family showing sequence similarity to tobacco Rapid Alkalinization Factor (RALF), and is believed to play an essential role in the physiology of Arabidopsis. Consists of a single exon and is characterized by a conserved C-terminal motif and N-terminal signal peptide.	0	19	0	28	9	0	19	0	0.016947	0.0907215	0.016947	0.0135962	0.016947	STAMEN
At1g27850		similar to proline-rich family protein [Arabidopsis thaliana] (TAIR:AT3G09000.1); similar to expressed protein [Oryza sativa (japonica cultivar-group)] (GB:ABG21939.1)	0	7	0	28	3	0	0	0	0.110335	0.185545	0.110335	0.000749047	0.110335	STAMEN
At3g08560	VACUOLAR H+-ATPASE SUBUNIT E ISOFORM 2	VHA-E2 (VACUOLAR H+-ATPASE SUBUNIT E ISOFORM 2); hydrogen-exporting ATPase, phosphorylative mechanism; similar to TUF (VACUOLAR ATP SYNTHASE SUBUNIT E1) [Arabidopsis thaliana] (TAIR:AT4G11150.1); similar to vacuolar ATPase subunit E-like protein [Thellun (GB:AAM19709.1); contains InterPro domain ATPase, V1/A1 complex, subunit E; (InterPro:IPR002842)	0	6	0	27	8	0	0	0	0.0227497	0.352728	0.0227497	0.0115743	0.0227497	STAMEN	STAMEN
At2g45800		LIM domain-containing protein; similar to LIM domain-containing protein [Arabidopsis thaliana] (TAIR:AT3G61230.1); similar to LIM, zinc-binding; Zinc finger, RING-type [Medicago truncatula] (GB:ABE84732.1); contains InterPro domain LIM, zinc-binding; (InterPro:IPR001781)	0	8	0	26	1	0	0	0	0.23975	0.0494793	0.23975	0.000334332	0.23975	STAMEN	STAMEN	STAMEN	POLLEN
At5g62320	myb domain protein 99	Encodes a putative transcription factor (MYB99).	0	37	0	25	6	0	0	0	0.0416318	0.000414557	0.0416318	0.00791005	0.0416318	STAMEN	STAMEN
At3g43120		auxin-responsive protein-related; similar to auxin-responsive protein, putative / small auxin up RNA (SAUR_B) [Arabidopsis thaliana] (TAIR:AT5G20810.1); similar to auxin-regulated protein [Phaseolus vulgaris] (GB:AAN65371.1); contains InterPro domain Auxin responsive SAUR protein; (InterPro:IPR003676)	0	12	0	24	2	0	0	0	0.158655	0.02939	0.158655	0.00114082	0.158655	STAMEN	STAMEN	STAMEN
At1g27720	TBP-ASSOCIATED FACTOR 4b	transcription initiation factor; similar to transcription initiation factor [Arabidopsis thaliana] (TAIR:AT5G43130.1); similar to Transcription initiation factor TFIID component TAF4 family protein, expressed [Oryza sativa (japonica cultivar-group)] (GB:ABF96848.1); contains InterPro domain Histone-fold; (InterPro:IPR009072); contains InterPro domain Transcription initiation factor TFIID componen…	0	22	0	23	3	0	14	0	0.110335	0.00360442	0.110335	0.00277253	0.110335	STAMEN
At3g07830		polygalacturonase, putative / pectinase, putative; similar to polygalacturonase 3 (PGA3) / pectinase [Arabidopsis thaliana] (TAIR:AT3G07820.1); similar to polygalacturonase, putative / pectinase, putative [Arabidopsis thaliana] (TAIR:AT3G07840.1); similar to polygalacturonase, putative / pectinase, putative [Arabidopsis thaliana] (TAIR:AT5G48140.1); similar to pollen-expressed protein MF9c [Brass…	0	10	0	23	74	0	0	0	5.89817e-10	3.94812e-07	5.89817e-10	0.000125242	5.89817e-10	STAMEN	STAMEN	STAMEN
At2g42140		VQ motif-containing protein; similar to VQ motif-containing protein [Arabidopsis thaliana] (TAIR:AT3G58000.1); similar to H1005F08.13 [Oryza sativa (indica cultivar-group)] (GB:CAH65984.1); similar to Os06g0618700 [Oryza sativa (japonica cultivar-group)] (GB:NP_001058086.1); similar to OSJNBa0087O24.11 [Oryza sativa (japonica cultivar-group)] (GB:CAE03588.1); contains InterPro domain VQ; (InterPr…	0	21	0	22	0	0	0	7	0.5	0.000596801	0.5	0.0004555	0.5	STAMEN	STAMEN
At1g23630		similar to unknown protein [Arabidopsis thaliana] (TAIR:AT1G23660.1); similar to OBP32pep (GB:AAA79703.1); contains InterPro domain Protein of unknown function DUF220; (InterPro:IPR003863)	0	17	0	22	12	0	0	0	0.00715265	0.255738	0.00715265	0.112623	0.00715265	STAMEN
At5g09550		RAB GDP-dissociation inhibitor; similar to ATGDI2 (RAB GDP DISSOCIATION INHIBITOR 2), RAB GDP-dissociation inhibitor [Arabidopsis thaliana] (TAIR:AT3G59920.1); similar to ATGDI1 (Arabidopsis thaliana guanosine diphosphate dissociation inhibitor 1) [Arabidopsis thaliana] (TAIR:AT2G44100.1); similar to GDP dissociation inhibitor [Nicotiana tabacum] (GB:AAB80717.1); similar to GDP dissociation inhib…	0	5	0	22	15	0	0	0	0.00308476	0.0569213	0.00308476	0.207895	0.00308476	STAMEN	STAMEN
At3g28790		similar to unknown protein [Arabidopsis thaliana] (TAIR:AT3G28830.1); similar to PREDICTED: hypothetical protein [Rattus norve (GB:XP_001078830.1); contains InterPro domain Protein of unknown function DUF1216; (InterPro:IPR009605)	0	37	0	21	38	0	0	0	6.53345e-06	0.467461	6.53345e-06	0.0587888	6.53345e-06	STAMEN	STAMEN
At2g29790		Encodes a Maternally expressed gene (MEG) family protein [pseudogene]	0	32	0	21	7	0	0	0	0.030684	0.00232197	0.030684	0.0306826	0.030684	STAMEN	STAMEN	STAMEN	POLLEN
At1g68540		oxidoreductase family protein; similar to oxidoreductase family protein [Arabidopsis thaliana] (TAIR:AT1G25460.1); similar to dihydro-flavanoid reductase-like protein [Zea mays] (GB:AAK52955.1); similar to Os01g0127500 [Oryza sativa (japonica cultivar-group)] (GB:NP_001041904.1); contains InterPro domain NAD-dependent epimerase/dehydratase; (InterPro:IPR001509)	0	25	0	21	10	0	0	1	0.0126733	0.0364965	0.0126733	0.0812033	0.0126733	STAMEN
At5g15110		pectate lyase family protein; Identical to Putative pectate lyase 19 precursor (EC 4.2.2.2) [Arabidopsis Thaliana] (GB:Q9LFP5); similar to pectate lyase family protein [Arabidopsis thaliana] (TAIR:AT3G01270.1); similar to Pectate lyase, N-terminal; Pectolytic enzyme, Pectin lyase fold [Medicago truncatula] (GB:ABE84460.1); contains InterPro domain Virulence factor, pectin lyase fold; (InterPro:IP…	0	6	0	21	23	0	0	0	0.000347931	0.0127995	0.000347931	0.415583	0.000347931	STAMEN	STAMEN	STAMEN
At5g60500		undecaprenyl pyrophosphate synthetase family protein / UPP synthetase family protein; Identical to Dehydrodolichyl diphosphate synthase 7 (EC 2.5.1.-) (Dedol-PP synthase 7) [Arabidopsis Thaliana] (GB:Q8LED0;GB:Q9FKJ7); similar to undecaprenyl pyrophosphate synthetase family protein / UPP synthetase family protein [Arabidopsis thaliana] (TAIR:AT5G60510.1); similar to cis-prenyltransferase [Periplo…	0	5	0	20	0	0	0	0	0.5	0.0569227	0.5	0.000782616	0.5	STAMEN	STAMEN
At1g06990		GDSL-motif lipase/hydrolase family protein; similar to RXF26, carboxylic ester hydrolase [Arabidopsis thaliana] (TAIR:AT1G58430.1); similar to Os01g0827700 [Oryza sativa (japonica cultivar-group)] (GB:NP_001044683.1); similar to Lipolytic enzyme, G-D-S-L [Medicago truncatula] (GB:ABE88960.1); contains InterPro domain Lipolytic enzyme, G-D-S-L; (InterPro:IPR001087)	0	49	0	19	56	0	0	0	6.06086e-08	0.314523	6.06086e-08	0.00125908	6.06086e-08	STAMEN	STAMEN
At4g18920		similar to unknown protein [Arabidopsis thaliana] (TAIR:AT5G45690.1); similar to putative lipoprotein [Salmonella typhimurium LT2] (GB:NP_460520.1); similar to Os01g0749000 [Oryza sativa (japonica cultivar-group)] (GB:NP_001044244.1); similar to putative secreted protein [Salmonella enterica subsp. enterica serovar Typhi str. CT18] (GB:NP_455931.1); contains InterPro domain Protein of unknown fun…	0	9	0	19	2	0	0	0	0.158655	0.0677954	0.158655	0.0043556	0.158655	STAMEN	STAMEN
At1g26320		NADP-dependent oxidoreductase, putative; similar to NADP-dependent oxidoreductase, putative [Arabidopsis thaliana] (TAIR:AT3G03080.1); similar to allyl alcohol dehydrogenase [Nicotiana tabacum] (GB:BAA89423.1); contains InterPro domain GroES-like; (InterPro:IPR011032); contains InterPro domain Alcohol dehydrogenase superfamily, zinc-containing; (InterPro:IPR002085); contains InterPro domain Alcoh…	0	9	0	19	1	0	0	0	0.23975	0.0368184	0.23975	0.00221307	0.23975	STAMEN	STAMEN
At3g20450		similar to unknown protein [Arabidopsis thaliana] (TAIR:AT1G11905.1); similar to unknown protein [Oryza sativa (japonica cultivar-group)] (GB:BAD69146.1); similar to Os06g0367500 [Oryza sativa (japonica cultivar-group)] (GB:NP_001057612.1); similar to Os05g0272900 [Oryza sativa (japonica cultivar-group)] (GB:NP_001055067.1); contains domain BCR-ASSOCIATED PROTEIN, BAP (PTHR12701:SF1); contains do…	0	13	0	18	0	0	4	0	0.5	0.00539347	0.5	0.00134978	0.5	STAMEN	STAMEN
At2g13680	CALLOSE SYNTHASE 5	Responsible for the synthesis of callose deposited at the primary cell wall of meiocytes, tetrads and microspores. Required for exine formation during microgametogenesis and for pollen viability. Highest expression in meiocytes, tetrads, microspores and mature pollen.	0	10	0	18	24	0	0	0	0.000265962	0.0447748	0.000265962	0.256341	0.000265962	STAMEN
At1g23580		similar to unknown protein [Arabidopsis thaliana] (TAIR:AT1G23570.1); similar to OBP32pep (GB:AAA79703.1); contains InterPro domain Protein of unknown function DUF220; (InterPro:IPR003863)	0	5	0	18	3	0	0	0	0.110335	0.308537	0.110335	0.0103181	0.110335	STAMEN
At2g19770	PROFILIN5	Encodes profilin 5, originally named profilin 4 (PRO4/PFN4). Low-molecular weight, actin monomer-binding protein that regulates the organization of actin cytoskeleton. Pollen-specific plant profilin present predominantly in mature pollen and growing pollen tubes.	0	41	0	17	39	0	0	0	5.02798e-06	0.437181	5.02798e-06	0.018815	5.02798e-06	STAMEN	STAMEN	STAMEN	POLLEN
At2g32460	myb domain protein 101	Member of the R2R3 factor gene family.	0	36	0	16	8	0	0	0	0.0227497	0.00141847	0.0227497	0.124104	0.0227497	STAMEN	STAMEN	STAMEN
At3g21970		receptor-like protein kinase-related; similar to receptor-like protein kinase-related [Arabidopsis thaliana] (TAIR:AT3G29040.1); similar to Os07g0537500 [Oryza sativa (japonica cultivar-group)] (GB:NP_001059875.1); similar to serine/threonine kinase receptor precursor-like protein [Oryza sativa (japonica cultivar-group)] (GB:BAC57307.1); contains InterPro domain Protein of unknown function DUF26;…	0	26	0	16	56	0	1	0	6.06086e-08	0.00957232	6.06086e-08	0.000428875	6.06086e-08	STAMEN	STAMEN
At1g52570	PHOSPHLIPASE D ALPHA 2	member of C2-PLD subfamily	0	11	0	16	19	0	0	0	0.00102726	0.150846	0.00102726	0.359957	0.00102726	STAMEN	STAMEN
At1g60740		peroxiredoxin type 2, putative; Identical to Peroxiredoxin TPx2 (EC 1.11.1.15) (Thioredoxin reductase) (TPX2) [Arabidopsis Thaliana] (GB:O22711;GB:Q67ZB5;GB:Q8LDV2;GB:Q9XEX3); similar to TPX2 (THIOREDOXIN-DEPENDENT PEROXIDASE 2), antioxidant [Arabidopsis thaliana] (TAIR:AT1G65970.1); similar to type 2 peroxiredoxin [Brassica rapa subsp. pekinensis] (GB:AAD33602.1); contains InterPro domain Thiore…	0	15	0	15	5	0	1	6	0.0569227	0.0569213	0.0569227	0.0569213	0.0569227	STAMEN	STAMEN	STAMEN
At5g61605		similar to unknown protein [Arabidopsis thaliana] (TAIR:AT2G16505.1)	0	12	0	15	4	0	0	0	0.0786492	0.0786479	0.0786492	0.0371751	0.0786492	STAMEN
At3g51070		dehydration-responsive protein-related; similar to dehydration-responsive protein-related [Arabidopsis thaliana] (TAIR:AT5G64030.1); similar to dehydration-responsive protein-related [Arabidopsis thaliana] (TAIR:AT1G29470.2); similar to dehydration-responsive protein-related [Arabidopsis thaliana] (TAIR:AT2G34300.2); similar to dehydration-responsive protein, putative [Oryza sativa (japonica cult…	0	7	0	15	10	0	0	0	0.0126733	0.303451	0.0126733	0.239747	0.0126733	STAMEN	STAMEN
At3g05165		sugar transporter, putative; Identical to Sugar transporter ERD6-like 11 [Arabidopsis Thaliana] (GB:Q94AF9;GB:Q9MAA3); similar to SFP2 (SFP2), carbohydrate transporter/ sugar porter [Arabidopsis thaliana] (TAIR:AT5G27360.1); similar to SFP1, carbohydrate transporter/ sugar porter [Arabidopsis thaliana] (TAIR:AT5G27350.1); similar to sugar transporter, putative [Arabidopsis thaliana] (TAIR:AT3G051…	0	7	0	15	4	0	0	0	0.0786492	0.261214	0.0786492	0.0371751	0.0786492	STAMEN
At2g15340		glycine-rich protein; similar to glycine-rich protein [Arabidopsis thaliana] (TAIR:AT2G15770.1); similar to keratin [Blastopirellula marina DSM 3645] (GB:ZP_01090309.1)	0	9	0	14	21	0	0	0	0.000596801	0.0606648	0.000596801	0.201388	0.000596801	STAMEN
At2g07040		leucine-rich repeat transmembrane protein kinase, putative; similar to leucine-rich repeat transmembrane protein kinase, putative [Arabidopsis thaliana] (TAIR:AT5G35390.1); similar to Protein kinase [Medicago truncatula] (GB:ABE79211.1); contains InterPro domain Protein kinase-like; (InterPro:IPR011009); contains InterPro domain Leucine-rich repeat; (InterPro:IPR001611); contains InterPro domain …	0	7	0	14	6	0	0	0	0.0416318	0.422259	0.0416318	0.102949	0.0416318	STAMEN	STAMEN	STAMEN	POLLEN
At1g18120		pseudogene, putative myrosinase-associated protein, blastp match of 46% identity and 1.7e-57 P-value to GP|6522943|emb|CAB62165.1||AJ223307 myrosinase-associated protein {Brassica napus}	0	6	0	14	10	0	0	0	0.0126733	0.239748	0.0126733	0.281849	0.0126733	STAMEN
At3g21990		receptor-like protein kinase-related; similar to lipase [Arabidopsis thaliana] (TAIR:AT4G20670.1); similar to receptor-like protein kinase homolog RK20-1 [Phaseolus vulgaris] (GB:AAD21872.1); contains InterPro domain Protein of unknown function DUF26; (InterPro:IPR002902)	0	15	0	13	8	0	0	0	0.0227497	0.151011	0.0227497	0.220198	0.0227497	STAMEN
AtCg01110		Encodes the 49KDa plastid NAD(P)H dehydrogenase subunit H protein. Its transcription is regulated by an ndhF-specific plastid sigma factor, SIG4.	0	5	0	13	1	0	1	0	0.23975	0.124106	0.23975	0.0116706	0.23975	STAMEN
AtCg00070		PSII K protein	0	9	0	12	3	0	1	1	0.110335	0.110334	0.110335	0.0501728	0.110335	STAMEN
At3g03330		short-chain dehydrogenase/reductase (SDR) family protein; similar to short-chain dehydrogenase/reductase (SDR) family protein [Arabidopsis thaliana] (TAIR:AT3G03350.1); similar to Short-chain dehydrogenase/reductase SDR [Medicago truncatula] (GB:ABE78015.1); contains InterPro domain Short-chain dehydrogenase/reductase SDR; (InterPro:IPR002198); contains InterPro domain Glucose/ribitol dehydrogena…	0	7	0	12	0	0	1	6	0.5	0.030684	0.5	0.00715265	0.5	STAMEN
At3g49510		F-box family protein; similar to F-box family protein [Arabidopsis thaliana] (TAIR:AT3G49520.1); similar to Cyclin-like F-box; F-box protein interaction domain; Galactose oxidase, central [Medicago truncatula] (GB:ABE85493.1); similar to Cyclin-like F-box; F-box protein interaction domain [Medicago truncatula] (GB:ABD33326.1); contains InterPro domain Cyclin-like F-box; (InterPro:IPR001810); cont…	0	6	0	12	0	0	1	0	0.5	0.0416318	0.5	0.00715265	0.5	STAMEN
At3g17630	CATION/H+ EXCHANGER 19	member of Putative Na+/H+ antiporter family	0	12	0	11	2	0	3	0	0.158655	0.02939	0.158655	0.0387771	0.158655	STAMEN	STAMEN
At1g48590		C2 domain-containing protein; similar to C2 domain-containing protein [Arabidopsis thaliana] (TAIR:AT3G17980.1); similar to C2 [Medicago truncatula] (GB:ABE81436.1); contains InterPro domain C2; (InterPro:IPR000008); contains InterPro domain C2 calcium/lipid-binding region, CaLB; (InterPro:IPR008973)	0	10	0	11	15	0	0	0	0.00308476	0.239747	0.00308476	0.289547	0.00308476	STAMEN	STAMEN	STAMEN
At2g37090	IRREGULAR XYLEM 9	The IRX9 gene encodes a putative family 43 glycosyl transferase. It was coordinately expressed with the cellulose synthase subunits during secondary cell wall formation. Cell wall analysis revealed a decrease in the abundance of xylan in the irx9 mutant, indicating that IRX9 is required for xylan synthesis. Mutants have irregular xylem phenotype suggesting a role in secondary cell wall biosynthes…	0	7	0	11	3	0	0	0	0.110335	0.185545	0.110335	0.0652837	0.110335	STAMEN
At3g17060		pectinesterase family protein; similar to pectinesterase family protein [Arabidopsis thaliana] (TAIR:AT5G19730.1); similar to pectinesterase family protein [Brassica oleracea] (GB:ABD65006.1); similar to Os01g0743200 [Oryza sativa (japonica cultivar-group)] (GB:NP_001044216.1); similar to Os03g0309400 [Oryza sativa (japonica cultivar-group)] (GB:NP_001049912.1); contains InterPro domain Virulence…	0	6	0	11	8	0	0	0	0.0227497	0.352728	0.0227497	0.313246	0.0227497	STAMEN	STAMEN	STAMEN
At1g66460		protein kinase family protein; similar to protein kinase family protein [Arabidopsis thaliana] (TAIR:AT5G37790.1); similar to protein kinase family protein, putative, expressed [Oryza sativa (japonica cultivar-group)] (GB:ABF94898.1); contains InterPro domain Protein kinase-like; (InterPro:IPR011009); contains InterPro domain Protein kinase; (InterPro:IPR000719); contains InterPro domain Serine/t…	0	8	0	10	2	0	0	0	0.158655	0.0898552	0.158655	0.0512342	0.158655	STAMEN
At2g30650		catalytic; similar to 3-hydroxyisobutyryl-coenzyme A hydrolase, putative / CoA-thioester hydrolase, putative [Arabidopsis thaliana] (TAIR:AT2G30660.1); similar to enoyl-CoA-hydratase [Avicennia marina] (GB:AAF01467.1); contains InterPro domain Enoyl-CoA hydratase/isomerase; (InterPro:IPR001753)	0	8	0	10	2	0	0	0	0.158655	0.0898552	0.158655	0.0512342	0.158655	STAMEN	STAMEN
At3g03760	LOB DOMAIN-CONTAINING PROTEIN 20	LOB domain protein 20 / lateral organ boundaries domain protein 20 (LBD20); Identical to LOB domain-containing protein 20 (LBD20) [Arabidopsis Thaliana] (GB:Q9SRV3); similar to LOB domain protein 18 / lateral organ boundaries domain protein 18 (LBD18) [Arabidopsis thaliana] (TAIR:AT2G45420.1); similar to lateral organ boundaries domain protein 18-like [Oryza sativa (japonica cultivar-group)] (GB:…	0	51	0	9	11	0	0	0	0.00950791	0.000163938	0.00950791	0.375914	0.00950791	STAMEN	STAMEN
At1g74130		rhomboid family protein; similar to unknown protein [Arabidopsis thaliana] (TAIR:AT1G74140.1); similar to Integral membrane protease of the rhomboid family involved in different forms of regulated intramembrane proteolysis (ISS) [Ostreococcus tauri] (GB:CAL52917.1); similar to Os01g0763100 [Oryza sativa (japonica cultivar-group)] (GB:NP_001044332.1); contains InterPro domain Rhomboid-like protein…	0	39	0	9	13	0	0	12	0.00539347	0.0053927	0.00539347	0.273245	0.00539347	STAMEN	STAMEN
At5g14670	ADP-ribosylation factor A1B	A member of ARF GTPase family. Arabidopsis has 21 members of this family, known to be essential for vesicle coating and uncoating and functions in GTP-binding. Gene encoding ADP-ribosylation factor and similar to ADP-ribosylation factor DcARF1 (GI:965483) (Daucus carota), other ARFs and ARF-like proteins. The gene is shown to play a role in cell division, cell expansion and cellulose production u…	0	16	0	9	7	0	0	0	0.030684	0.0922555	0.030684	0.361836	0.030684	STAMEN	STAMEN
At5g10080		aspartyl protease family protein; Identical to Aspartic proteinase-like protein 1 precursor (EC 3.4.23.-) [Arabidopsis Thaliana] (GB:Q9LX20;GB:Q0WVG6); similar to aspartyl protease family protein [Arabidopsis thaliana] (TAIR:AT4G35880.1); similar to 80A08_5 [Brassica rapa subsp. pekinensis] (GB:AAZ67590.1); contains InterPro domain Peptidase A1, pepsin; (InterPro:IPR001461); contains InterPro dom…	0	7	0	9	8	0	7	2	0.0227497	0.427566	0.0227497	0.431915	0.0227497	STAMEN
At3g18660	PLANT GLYCOGENIN-LIKE STARCH INITIATION PROTEIN 1	Plants expressing an RNAi construct specifically targeting PGSIP1 was shown to have a dramatically reduced amount of starch.	0	5	0	9	0	0	6	0	0.5	0.0569227	0.5	0.016947	0.5	STAMEN	STAMEN
At3g19090		RNA-binding protein, putative; similar to La domain-containing protein [Arabidopsis thaliana] (TAIR:AT2G43970.1); similar to RNA-binding protein homolog [Brassica napus] (GB:AAF00075.2); contains InterPro domain RNA-binding protein Lupus La; (InterPro:IPR006630); contains InterPro domain Nucleotide-binding, alpha-beta plait; (InterPro:IPR012677); contains InterPro domain Lupus La protein; (InterP…	0	151	0	8	321	0	0	0	4.28662e-37	1.56206e-08	4.28662e-37	1.47928e-34	4.28662e-37	STAMEN	STAMEN
At1g79910		similar to unknown protein [Arabidopsis thaliana] (TAIR:AT1G52315.1); similar to hypothetical protein [Oryza sativa (japonica cultivar-group)] (GB:BAD46051.1); similar to Os02g0159200 [Oryza sativa (japonica cultivar-group)] (GB:NP_001045961.1); contains InterPro domain Protein of unknown function DUF292, eukaryotic; (InterPro:IPR005061)	0	33	0	8	13	0	11	2	0.00539347	0.0185259	0.00539347	0.220198	0.00539347	STAMEN	STAMEN	STAMEN
At5g09970	cytochrome P450, family 78, subfamily A, polypeptide 7	member of CYP78A	0	12	0	8	0	0	0	0	0.5	0.00715265	0.5	0.0227497	0.5	STAMEN
At3g27050		similar to expressed protein [Oryza sativa (japonica cultivar-group)] (GB:ABA93800.1)	0	9	0	8	11	0	9	0	0.00950791	0.375914	0.00950791	0.313246	0.00950791	STAMEN
At3g25260		proton-dependent oligopeptide transport (POT) family protein; similar to proton-dependent oligopeptide transport (POT) family protein [Arabidopsis thaliana] (TAIR:AT3G25280.1); similar to TGF-beta receptor, type I/II extracellular re (GB:ABE79322.1); contains InterPro domain TGF-beta receptor, type I/II extracellular region; (InterPro:IPR000109)	0	7	0	8	7	0	0	0	0.030684	0.5	0.030684	0.427566	0.030684	STAMEN	STAMEN
At1g02470		similar to unknown protein [Arabidopsis thaliana] (TAIR:AT1G02475.1); similar to Streptomyces cyclase/dehydrase [Medicago truncatula] (GB:ABE82400.1); contains InterPro domain Streptomyces cyclase/dehydrase; (InterPro:IPR005031)	0	6	0	8	13	0	0	0	0.00539347	0.12807	0.00539347	0.220198	0.00539347	STAMEN
At5g59370	ACTIN 4	Encodes one of eight Arabidopsis actins. ACT4 belongs to the reproductive actin subclass which is predominantly expressed in developing and reproductive tissues, such as pollen, pollen tubes, ovules, and developing seeds. Expression of the ACT4/GUS fusion was restricted to young vascular tissues, tapetum, and developing and mature pollen.	0	5	0	8	18	0	0	0	0.00134978	0.0276337	0.00134978	0.0827562	0.00134978	STAMEN	STAMEN		POLLEN
At3g18220		phosphatidic acid phosphatase family protein / PAP2 family protein; similar to ATPAP2 (PHOSPHATIDIC ACID PHOSPHATASE 2), phosphatidate phosphatase [Arabidopsis thaliana] (TAIR:AT1G15080.1); similar to phosphatidic acid phosphatase beta [Vigna unguiculata] (GB:AAF89745.3); contains InterPro domain Phosphoesterase, PA-phosphatase related; (InterPro:IPR000326); contains InterPro domain Acid phosphat…	0	5	0	8	10	0	0	0	0.0126733	0.180653	0.0126733	0.36944	0.0126733	STAMEN
At3g50580		histamine receptor; similar to DNA binding / ligand-dependent nuclear receptor [Arabidopsis thaliana] (TAIR:AT1G44191.1); similar to putative membrane protein [Emiliania huxleyi virus 86] (GB:YP_293961.1); contains InterPro domain Histamine H3 receptor; (InterPro:IPR003980)	0	5	0	8	2	0	0	0	0.158655	0.211338	0.158655	0.0898552	0.158655	STAMEN	STAMEN
At4g18550		lipase class 3 family protein; similar to lipase class 3 family protein [Arabidopsis thaliana] (TAIR:AT1G06250.1); similar to Ipomoea nil Pn47p (GB:AAB07724.1); similar to Os05g0574000 [Oryza sativa (japonica cultivar-group)] (GB:NP_001056386.1); similar to Os05g0574100 [Oryza sativa (japonica cultivar-group)] (GB:NP_001056387.1); contains InterPro domain Lipase, class 3; (InterPro:IPR002921)	0	21	0	7	12	0	0	1	0.00715265	0.133965	0.00715265	0.20865	0.00715265	STAMEN	STAMEN	PETAL
At5g49070		beta-ketoacyl-CoA synthase family protein; Identical to Probable 3-ketoacyl-CoA synthase 20 (EC 2.3.1.-) (KCS-20) (Very-long- chain fatty acid condensing enzyme 20) (VLCFA condensing enzyme 20) (KCS20) [Arabidopsis Thaliana] (GB:Q9FH27); similar to CUT1 (CUTICULAR 1), acyltransferase [Arabidopsis thaliana] (TAIR:AT1G68530.1); similar to Os03g0220100 [Oryza sativa (japonica cultivar-group)] (GB:NP…	0	9	0	7	13	0	0	0	0.00539347	0.273245	0.00539347	0.171388	0.00539347	STAMEN	STAMEN
At5g52360		actin-depolymerizing factor, putative; similar to actin binding [Arabidopsis thaliana] (TAIR:AT4G25590.1); similar to pollen specific actin-depolymerizing factor 2 [Nicotiana tabacum] (GB:AAL91667.1); contains InterPro domain Actin-binding, cofilin/tropomyosin type; (InterPro:IPR002108)	0	6	0	7	24	0	0	0	0.000265962	0.0100674	0.000265962	0.0154237	0.000265962	STAMEN	STAMEN	STAMEN
At4g21540		Encodes a putative sphingosine kinase (SphK) containing the five conserved domains (C1-C5) previously identified in SphKs.	0	6	0	7	2	0	1	6	0.158655	0.158654	0.158655	0.119295	0.158655	STAMEN
At1g28695		similar to unknown protein [Arabidopsis thaliana] (TAIR:AT1G28700.1); similar to Os03g0731800 [Oryza sativa (japonica cultivar-group)] (GB:NP_001051166.1); similar to regulatory protein, putative, expressed [Oryza sativa (japonica cultivar-group)] (GB:ABF99911.1); similar to putative regulatory protein [Oryza sativa (japonica cultivar-group)] (GB:AAO37940.1); contains domain (Trans)glycosidases (…	0	19	0	6	15	0	0	0	0.00308476	0.31381	0.00308476	0.0824552	0.00308476	STAMEN
At4g27330	SPOROCYTELESS	Encodes a putative transcription factor that is required for the initiation of both micro- and megagametogenesis and is expressed in the sporogenous tissue of the anther and the ovule. SPL is a chalaza identity gene that share overlapping functions in establishing the prospective chalaza of the ovule. It also plays a central role in patterning both the proximal-distal and the adaxial-abaxial axes…	0	13	0	6	13	0	0	0	0.00539347	0.5	0.00539347	0.12807	0.00539347	STAMEN
At3g19020		leucine-rich repeat family protein / extensin family protein; similar to leucine-rich repeat family protein / extensin family protein [Arabidopsis thaliana] (TAIR:AT1G49490.1); similar to leucine-rich repeat family protein / extensin family protein [Arabidopsis thaliana] (TAIR:AT4G33970.1); similar to leucine-rich repeat family protein / extensin family protein [Arabidopsis thaliana] (TAIR:AT2G15…	0	11	0	6	21	0	1	0	0.000596801	0.105646	0.000596801	0.020612	0.000596801	STAMEN	STAMEN	STAMEN
At5g26060		S1 self-incompatibility protein-related; similar to unknown protein [Arabidopsis thaliana] (TAIR:AT5G11820.1); contains InterPro domain Plant self-incompatibility S1; (InterPro:IPR010264)	0	7	0	6	3	0	0	0	0.110335	0.185545	0.110335	0.239749	0.110335	STAMEN	STAMEN	STAMEN
At4g12920		aspartyl protease family protein; similar to aspartyl protease family [Arabidopsis thaliana] (TAIR:AT4G30040.1); similar to Os02g0314600 [Oryza sativa (japonica cultivar-group)] (GB:NP_001046662.1); similar to Peptidase aspartic, active site [Medicago truncatula] (GB:ABE82304.1); contains InterPro domain Peptidase A1, pepsin; (InterPro:IPR001461); contains InterPro domain Peptidase aspartic, cata…	0	15	0	5	3	0	1	0	0.110335	0.0227492	0.110335	0.308537	0.110335	STAMEN
At1g80160		lactoylglutathione lyase family protein / glyoxalase I family protein; similar to lactoylglutathione lyase [Arabidopsis thaliana] (TAIR:AT1G15380.2); similar to Glyoxalase/bleomycin resistance protein/dioxygenase [Medicago truncatula] (GB:ABD28405.1); contains InterPro domain Glyoxalase/extradiol ring-cleavage dioxygenase; (InterPro:IPR011588); contains InterPro domain Glyoxalase/bleomycin resist…	0	12	0	5	10	0	0	0	0.0126733	0.381511	0.0126733	0.180653	0.0126733	STAMEN
At3g63100		#N/A	0	11	0	5	12	0	0	0	0.00715265	0.441391	0.00715265	0.114973	0.00715265	STAMEN
At1g72960		root hair defective 3 GTP-binding (RHD3) family protein; similar to root hair defective 3 GTP-binding (RHD3) family protein [Arabidopsis thaliana] (TAIR:AT5G45160.1); similar to RHD3 (ROOT HAIR DEFECTIVE 3) [Arabidopsis thaliana] (TAIR:AT3G13870.1); similar to root hair defective 3 GTP-binding protein [Triticum aestivum] (GB:AAS67855.2); similar to Os01g0575000 [Oryza sativa (japonica cultivar-gr…	0	7	0	5	2	0	0	0	0.158655	0.119295	0.158655	0.211338	0.158655	STAMEN	STAMEN
At5g36260		aspartyl protease family protein; similar to aspartyl protease family protein [Arabidopsis thaliana] (TAIR:AT1G65240.1); similar to Os02g0473200 [Oryza sativa (japonica cultivar-group)] (GB:NP_001046837.1); similar to Eukaryotic aspartyl protease [Medicago truncatula] (GB:ABE89788.1); contains InterPro domain Peptidase A1, pepsin; (InterPro:IPR001461); contains InterPro domain Peptidase aspartic,…	0	6	0	5	3	0	0	2	0.110335	0.239749	0.110335	0.308537	0.110335	STAMEN	STAMEN	STAMEN
At1g25330		basic helix-loop-helix (bHLH) family protein; similar to BEE1 (BR ENHANCED EXPRESSION 1), transcription factor [Arabidopsis thaliana] (TAIR:AT1G18400.1); similar to putative bZIPtranscription factor protein [Brassica oleracea] (GB:AAW81732.1); contains InterPro domain Helix-loop-helix DNA-binding; (InterPro:IPR011598); contains InterPro domain Basic helix-loop-helix dimerisation region bHLH; (Int…	0	5	0	5	3	0	0	0	0.110335	0.308537	0.110335	0.308537	0.110335	STAMEN	CARPEL	PISTIL
At4g29470		phospholipase A2, putative; similar to phospholipase A2 gamma, secretory low molecular weight [Arabidopsis thaliana] (TAIR:AT4G29460.1); similar to phospholipase A2 [Nicotiana tabacum] (GB:BAD90926.1); contains InterPro domain Phospholipase A2; (InterPro:IPR001211)	0	5	0	5	0	0	0	0	0.5	0.0569227	0.5	0.0569227	0.5	STAMEN	STAMEN	STAMEN

## Sheet: SEPAL-PETAL, SEPAL
GENE	ALIAS	DESCRIPTION	AG	AP1	AP3	SUP AP1	WT	OVULE	LEAF	ROOT	AG vs. WT	AP1 vs. WT	AP3 vs. WT	SUP AP1 vs. WT	OVULE vs. WT	FLORAL ORGAN	WELLMER	MA	HONYS
At4g27410	RESPONSIVE TO DESSICATION 26	Encodes a NAC transcription factor induced in response to dessication. It is localized to the nucleus and acts as a transcriptional activator in ABA-mediated dehydration response.	41	6	20	0	0	0	34	29	2.98025e-06	0.0416318	0.000782616	0.5	0.5	SEPAL,SEPAL-PETAL		PETAL
At3g19540		similar to unknown protein [Arabidopsis thaliana] (TAIR:AT1G49840.1); similar to Protein of unknown function DUF620 [Medicago truncatula] (GB:ABD33276.1); contains InterPro domain Protein of unknown function DUF620; (InterPro:IPR006873)	30	35	17	0	27	0	19	20	0.389361	0.236242	0.143206	0.000119259	0.000119259	SEPAL,SEPAL-PETAL
At2g35630	MICROTUBULE ORGANIZATION 1	Member of the MAP215 family of microtubule-associated proteins required to establish interphase arrays of cortical microtubules.Mutants have defects in cytokinesis during pollen development. Vegetative phenotypes observed in temperature sensitive mutants include left-handed organ twisting, isotropic cell expansion and impairment of root hair polarity.	30	13	36	0	75	0	34	37	0.000949923	1.4796e-06	0.00442683	4.56406e-10	4.56406e-10	SEPAL,SEPAL-PETAL			POLLEN
At3g56650		thylakoid lumenal 20 kDa protein; similar to thylakoid lumenal 29.8 kDa protein [Arabidopsis thaliana] (TAIR:AT1G77090.1); similar to Os12g0190200 [Oryza sativa (japonica cultivar-group)] (GB:NP_001066340.1); similar to Os01g0805300 [Oryza sativa (japonica cultivar-group)] (GB:NP_001044559.1); similar to thylakoid lumenal 29.8 kDa protein, putative, expressed [Oryza sativa (japonica cultivar-grou…	29	10	40	0	30	0	22	0	0.463325	0.0126722	0.199004	5.37428e-05	5.37428e-05	SEPAL,SEPAL-PETAL
At1g16300		GAPCP-2; glyceraldehyde-3-phosphate dehydrogenase; similar to GAPCP-1, glyceraldehyde-3-phosphate dehydrogenase [Arabidopsis thaliana] (TAIR:AT1G79530.1); similar to glyceraldehyde-3-phosphate dehydrogenase [Capsicum annuum] (GB:CAC80377.1); contains InterPro domain Glyceraldehyde 3-phosphate dehydrogenase-like; (InterPro:IPR011596); contains InterPro domain Glyceraldehyde-3-phosphate dehydrogena…	24	62	62	0	74	0	0	47	0.000177401	0.233412	0.233412	5.89817e-10	5.89817e-10	SEPAL,SEPAL-PETAL
At5g25280		serine-rich protein-related; similar to serine-rich protein-related [Arabidopsis thaliana] (TAIR:AT5G11090.1); similar to hypothetical protein MtrDRAFT_AC152347g10v1 [Medicago truncatula] (GB:ABE87377.1)	21	6	10	0	5	0	16	12	0.0132492	0.415585	0.180653	0.0569227	0.0569227	SEPAL,SEPAL-PETAL		STAMEN
At1g07030		mitochondrial substrate carrier family protein; similar to mitochondrial substrate carrier family protein [Arabidopsis thaliana] (TAIR:AT2G30160.1); similar to Mitochondrial carrier protein [Ribes nigrum] (GB:CAA07568.1); contains InterPro domain Mitochondrial carrier protein; (InterPro:IPR002067); contains InterPro domain Mitochondrial substrate carrier; (InterPro:IPR001993)	21	8	13	0	18	0	19	16	0.367045	0.0827562	0.262711	0.00134978	0.00134978	SEPAL,SEPAL-PETAL
At2g01110	ALBINO AND PALE GREEN 2	mutant is Albino and pale green; Chloroplast Protein Translocation (tatC)	21	14	39	0	72	0	23	12	9.2129e-05	4.87491e-06	0.0133822	9.85276e-10	9.85276e-10	SEPAL,SEPAL-PETAL
At5g45960		GDSL-motif lipase/hydrolase family protein; similar to GDSL-motif lipase/hydrolase family protein [Arabidopsis thaliana] (TAIR:AT1G06990.1); similar to putative family II extracellular lipase 3 (EXL3) [Oryza sativa (japonica cultivar-group)] (GB:BAD07804.1); contains InterPro domain Lipolytic enzyme, G-D-S-L; (InterPro:IPR001087)	20	5	7	0	24	0	0	0	0.334904	0.00630037	0.0154237	0.000265962	0.000265962	SEPAL,SEPAL-PETAL
At3g49680		Encodes a chloroplast branched-chain amino acid aminotransferase. Complements the yeast leu/iso-leu/val auxotrophy mutant.	20	12	36	0	19	0	3	12	0.454924	0.186998	0.0525162	0.00102726	0.00102726	SEPAL,SEPAL-PETAL		PISTIL
At2g41820		leucine-rich repeat transmembrane protein kinase, putative; similar to leucine-rich repeat transmembrane protein kinase, putative [Arabidopsis thaliana] (TAIR:AT2G33170.1); similar to Os07g0207100 [Oryza sativa (japonica cultivar-group)] (GB:NP_001059157.1); similar to putative LRR receptor-like kinase 2 [Oryza sativa (japonica cultivar-group)] (GB:BAC83241.1); contains InterPro domain Protein ki…	20	9	14	0	18	0	3	15	0.409271	0.110333	0.308535	0.00134978	0.00134978	SEPAL,SEPAL-PETAL
At2g30695		similar to Os01g0894700 [Oryza sativa (japonica cultivar-group)] (GB:NP_001045071.1); similar to P0696G06.13 [Oryza sativa (japonica cultivar-group)] (GB:BAC06256.1); similar to Os09g0515400 [Oryza sativa (japonica cultivar-group)] (GB:NP_001063667.1)	20	19	28	0	8	0	25	0	0.0544022	0.0672057	0.00921001	0.0227497	0.0227497	SEPAL,SEPAL-PETAL
At5g37290		armadillo/beta-catenin repeat family protein; similar to Armadillo [Medicago truncatula] (GB:ABE83267.1); contains InterPro domain Armadillo; (InterPro:IPR000225); contains InterPro domain Armadillo-like helical; (InterPro:IPR011989)	19	6	14	0	12	0	12	17	0.186998	0.158653	0.390754	0.00715265	0.00715265	SEPAL,SEPAL-PETAL
At1g78180		binding; similar to mitochondrial substrate carrier family protein [Arabidopsis thaliana] (TAIR:AT5G64970.1); similar to 80C09_21 [Brassica rapa subsp. pekinensis] (GB:AAZ41832.1); similar to Os03g0191100 [Oryza sativa (japonica cultivar-group)] (GB:NP_001049231.1); contains InterPro domain Mitochondrial carrier protein; (InterPro:IPR002067); contains InterPro domain Mitochondrial substrate carri…	16	10	17	0	11	0	3	3	0.248118	0.438685	0.211336	0.00950791	0.00950791	SEPAL,SEPAL-PETAL
At1g65710		similar to unknown protein [Arabidopsis thaliana] (TAIR:AT5G37010.1); similar to OSIGBa0115K01-H0319F09.22 [Oryza sativa (indica cultivar-group)] (GB:CAH67916.1); similar to Os04g0528600 [Oryza sativa (japonica cultivar-group)] (GB:NP_001053377.1); similar to HMG box family protein [Tetrahymena thermophila SB210] (GB:XP_001009685.1)	16	12	21	0	19	0	4	6	0.359957	0.186998	0.41153	0.00102726	0.00102726	SEPAL,SEPAL-PETAL
At2g45450		similar to unknown protein [Arabidopsis thaliana] (TAIR:AT3G60890.1)	16	21	17	0	19	0	11	0	0.359957	0.41153	0.40683	0.00102726	0.00102726	SEPAL,SEPAL-PETAL		PETAL
At3g02930		similar to unknown protein [Arabidopsis thaliana] (TAIR:AT5G16730.1); similar to Protein kinase PKN/PRK1, effector [Medicago truncatula] (GB:ABE94710.1)	16	10	13	0	7	0	13	15	0.0922555	0.303451	0.171388	0.030684	0.030684	SEPAL,SEPAL-PETAL		PETAL
At5g46105		pre-tRNA; tRNA-Pro (anticodon: TGG)	16	5	8	0	10	0	14	0	0.202687	0.180653	0.36944	0.0126733	0.0126733	SEPAL,SEPAL-PETAL
At1g31440		SH3 domain-containing protein 1 (SH3P1); similar to SH3 domain-containing protein 2 (SH3P2) [Arabidopsis thaliana] (TAIR:AT4G34660.1); similar to Os03g0266700 [Oryza sativa (japonica cultivar-group)] (GB:NP_001049658.1); similar to unknown protein [Oryza sativa (japonica cultivar-group)] (GB:AAP06881.1); contains InterPro domain Src homology-3; (InterPro:IPR001452)	15	8	8	0	13	0	1	0	0.394633	0.220198	0.220198	0.00539347	0.00539347	SEPAL,SEPAL-PETAL		PETAL
At1g72720		similar to unknown protein [Arabidopsis thaliana] (TAIR:AT2G19460.1); similar to putative protein [Brassica oleracea] (GB:AAF19806.1)	12	9	6	0	3	0	0	0	0.0501728	0.110334	0.239749	0.110335	0.110335	SEPAL,SEPAL-PETAL
At3g12280	RETINOBLASTOMA-RELATED	Encodes a retinoblastoma homologue RETINOBLASTOMA-RELATED protein (RBR or RBR1). RBR controls nuclear proliferation in the female gametophyte. RBR also regulates stem cell maintenance in Arabidopsis roots.	12	17	20	0	35	0	2	11	0.00883828	0.0387742	0.076325	1.43608e-05	1.43608e-05	SEPAL,SEPAL-PETAL
At5g06710	homeobox-leucine zipper protein 14	Homeobox-leucine zipper protein.	12	5	5	0	4	0	5	0	0.0786479	0.406831	0.406831	0.0786492	0.0786492	SEPAL,SEPAL-PETAL
At1g30540		ATPase, BadF/BadG/BcrA/BcrD-type family; similar to Os09g0133700 [Oryza sativa (japonica cultivar-group)] (GB:NP_001062632.1); similar to hypothetical protein DDBDRAFT_0186012 [Dictyostelium discoideum AX4] (GB:XP_638627.1); similar to Os07g0147700 [Oryza sativa (japonica cultivar-group)] (GB:NP_001058888.1); contains InterPro domain ATPase, BadF/BadG/BcrA/BcrD type; (InterPro:IPR002731)	12	11	13	0	11	0	8	0	0.441391	0.5	0.386414	0.00950791	0.00950791	SEPAL,SEPAL-PETAL
At2g33500		zinc finger (B-box type) family protein; Identical to Zinc finger protein CONSTANS-LIKE 14 (COL14) [Arabidopsis Thaliana] (GB:O22800;GB:Q8H0T2;GB:Q8L7Q6); similar to zinc finger (B-box type) family protein [Arabidopsis thaliana] (TAIR:AT1G28050.1); similar to Os08g0536300 [Oryza sativa (japonica cultivar-group)] (GB:NP_001062363.1); similar to zinc-finger protein C60910-like [Oryza sativa (japoni…	11	9	13	0	9	0	0	0	0.375914	0.5	0.273245	0.016947	0.016947	SEPAL,SEPAL-PETAL
At5g05130		SNF2 domain-containing protein / helicase domain-containing protein / RING finger domain-containing protein; Identical to Putative SWI/SNF-related matrix-associated actin-dependent regulator of chromatin subfamily A member 3-like 1 (EC 3.6.1.-) (SMARCA3-like protein 1) [Arabidopsis Thaliana] (GB:Q9FF61;GB:Q8RWB4;GB:Q8RWC7); similar to RAD5, ATP binding / DNA binding / helicase/ protein binding / …	11	16	10	0	8	0	0	7	0.313246	0.124104	0.36944	0.0227497	0.0227497	SEPAL,SEPAL-PETAL
At1g54960	Arabidopsis NPK1-related protein kinase 2	member of MEKK subfamily	11	7	24	0	0	0	0	8	0.00950791	0.030684	0.000265962	0.5	0.5	SEPAL,SEPAL-PETAL
At4g34100		protein binding / zinc ion binding; similar to protein binding / zinc ion binding [Arabidopsis thaliana] (TAIR:AT4G32670.1); similar to zinc finger (C3HC4-type RING finger)protein-like [Oryza sativa (japonica cultivar-group)] (GB:BAD37529.1); similar to Zinc finger, RING-type; RINGv [Medicago truncatula] (GB:ABE82278.1); contains InterPro domain RINGv; (InterPro:IPR011016); contains InterPro doma…	10	14	17	0	8	0	10	0	0.36944	0.182854	0.101543	0.0227497	0.0227497	SEPAL,SEPAL-PETAL			POLLEN
At4g38110		binding; similar to PREDICTED: hypothetical protein LOC217026 isoform 10 [Mus musculus] (GB:XP_908012.1); similar to Os08g0152900 [Oryza sativa (japonica cultivar-group)] (GB:NP_001061008.1); similar to 2700008B19Rik protein [Mus musculus] (GB:AAH03942.1); contains InterPro domain Armadillo-like helical; (InterPro:IPR011989); contains InterPro domain HEAT; (InterPro:IPR000357)	10	24	13	0	7	0	13	7	0.303451	0.0154237	0.171388	0.030684	0.030684	SEPAL,SEPAL-PETAL
At3g66652		fip1 motif-containing protein; similar to ATFIP1[V] (ARABIDOPSIS HOMOLOG OF YEAST FIP1 [V]), RNA binding [Arabidopsis thaliana] (TAIR:AT5G58040.1); similar to Fip1 motif family protein, expressed [Oryza sativa (japonica cultivar-group)] (GB:ABF95555.1); contains InterPro domain Fip1; (InterPro:IPR007854)	9	9	17	0	3	0	0	9	0.110334	0.110334	0.0134276	0.110335	0.110335	SEPAL,SEPAL-PETAL
At5g46280		DNA replication licensing factor, putative; Identical to DNA replication licensing factor MCM3 homolog (Minichromosome maintenance protein 3 homolog) (MCM3) [Arabidopsis Thaliana] (GB:Q9FL33;GB:O65400); similar to PRL (PROLIFERA), ATP binding / DNA binding / DNA-dependent ATPase [Arabidopsis thaliana] (TAIR:AT4G02060.1); similar to mini-chromosome maintenance protein MCM3 [Pisum sativum] (GB:AAN7…	9	11	8	0	0	0	0	0	0.016947	0.00950791	0.0227497	0.5	0.5	SEPAL,SEPAL-PETAL
At3g61570		intracellular protein transport protein USO1-related; similar to intracellular protein transport protein USO1-related [Arabidopsis thaliana] (TAIR:AT2G46180.1); similar to unnamed protein product [Ostreococcus tauri] (GB:CAL56521.1); similar to hypothetical protein DDBDRAFT_0216773 [Dictyostelium discoideum AX4] (GB:XP_646811.1); similar to Os08g0386900 [Oryza sativa (japonica cultivar-group)] (G…	9	8	12	0	12	0	4	0	0.321713	0.263543	0.5	0.00715265	0.00715265	SEPAL,SEPAL-PETAL
At4g27760	FOREVER YOUNG	Encodes an oxidoreductase required for vegetative shoot apex development. Mutants display disruptions in leaf positioning and meristem maintenance.	9	8	9	0	9	0	4	6	0.5	0.431915	0.5	0.016947	0.016947	SEPAL,SEPAL-PETAL
At1g80600		acetylornithine aminotransferase, mitochondrial, putative / acetylornithine transaminase, putative / AOTA, putative / ACOAT, putative; similar to delta-OAT (ornithine- delta-aminotransferase), ornithine-oxo-acid transaminase [Arabidopsis thaliana] (TAIR:AT5G46180.1); similar to Acetylornithine aminotransferase, mitochondrial precursor (ACOAT) (Acetylornithine transaminase) (AOTA) (GB:O04866); con…	9	15	28	0	29	0	6	2	0.0108895	0.0677922	0.462689	7.00641e-05	7.00641e-05	SEPAL,SEPAL-PETAL
At5g13940		similar to sodium:dicarboxylate symporter [Arabidopsis thaliana] (TAIR:AT3G19340.1); similar to Os11g0528400 [Oryza sativa (japonica cultivar-group)] (GB:NP_001068003.1); similar to Os12g0479900 [Oryza sativa (japonica cultivar-group)] (GB:NP_001066766.1); similar to unnamed protein product [Ostreococcus tauri] (GB:CAL54603.1)	9	15	7	0	23	0	14	0	0.0400567	0.179393	0.0194321	0.000347931	0.000347931	SEPAL,SEPAL-PETAL	STAMEN
At1g68190		zinc finger (B-box type) family protein; Identical to Putative zinc finger protein At1g68190 [Arabidopsis Thaliana] (GB:Q9C9F4;GB:Q8GY83); similar to COL9 (CONSTANS-LIKE 9), zinc ion binding [Arabidopsis thaliana] (TAIR:AT3G07650.3); similar to Os06g0298200 [Oryza sativa (japonica cultivar-group)] (GB:NP_001057441.1); similar to CONSTANS-like protein [Ipomoea nil] (GB:AAG24863.1); similar to Os02…	9	35	22	0	10	0	32	6	0.435565	0.00420326	0.0668041	0.0126733	0.0126733	SEPAL,SEPAL-PETAL
At4g30150		similar to Os03g0203100 [Oryza sativa (japonica cultivar-group)] (GB:NP_001049305.1)	8	5	5	0	13	0	1	0	0.220198	0.0912093	0.0912093	0.00539347	0.00539347	SEPAL,SEPAL-PETAL
At5g56280	COP9 SIGNALOSOME SUBUNIT 6A	one of two genes encoding subunit 6 of COP9 signalosome complex. Protein contains a MPR1p and PAD1p N-terminal (MPN) domain at the N-terminal region and belongs to the Mov34 superfamily. Mutant and antisense expression result in a number of developmental defects and in ubiquitin/proteasome-mediated protein degradation.	8	12	14	0	1	0	1	12	0.0494793	0.0154915	0.00881062	0.23975	0.23975	SEPAL,SEPAL-PETAL
At1g65380	CLAVATA 2	Receptor-like protein containing leucine-rich repeats. Regulates both meristem and organ development in Arabidopsis.	8	5	6	0	24	0	3	9	0.0227484	0.00630037	0.0100674	0.000265962	0.000265962	SEPAL,SEPAL-PETAL
At5g14580		polyribonucleotide nucleotidyltransferase, putative; similar to RIF10 (RESISTANT TO INHIBITION WITH FSM 10), 3'-5'-exoribonuclease/ RNA binding / nucleic acid binding [Arabidopsis thaliana] (TAIR:AT3G03710.1); similar to Peptidase S8 and S53, subtilisin, kexin, sedolisin; Acylphosphatase; Transcription termination factor NusA; Polyribonucleotide nucleotidyltransferase [Medicago truncatula] (GB:AB…	8	18	7	0	3	0	17	14	0.14321	0.0103181	0.185545	0.110335	0.110335	SEPAL,SEPAL-PETAL
At2g23000	serine carboxypeptidase-like 10	SCPL10 (serine carboxypeptidase-like 10); serine carboxypeptidase; similar to SCPL9, serine carboxypeptidase [Arabidopsis thaliana] (TAIR:AT2G23010.1); similar to SNG1 (SINAPOYLGLUCOSE 1), serine carboxypeptidase [Arabidopsis thaliana] (TAIR:AT2G22990.1); similar to SCPL12, serine carboxypeptidase [Arabidopsis thaliana] (TAIR:AT2G22920.2); similar to 1-O-sinapoylglucose:choline sinapoyltransferas…	7	41	14	0	11	0	0	0	0.252491	0.00163146	0.335685	0.00950791	0.00950791	SEPAL,SEPAL-PETAL
At3g21020		copia-like retrotransposon family, has a 5.4e-14 P-value blast match to gb|AAO73529.1| gag-pol polyprotein (Glycine max) (SIRE1) (Ty1_Copia-family)	7	5	6	0	3	0	0	0	0.185545	0.308537	0.239749	0.110335	0.110335	SEPAL,SEPAL-PETAL
At1g12060	ARABIDOPSIS THALIANA BCL-2-ASSOCIATED ATHANOGENE 5	A member of Arabidopsis BAG (Bcl-2-associated athanogene) proteins, plant homologs of mammalian regulators of apoptosis. Plant BAG proteins are multi-functional and remarkably similar to their animal counterparts, as they regulate apoptotic-like processes ranging from pathogen attack, to abiotic stress, to plant development.	7	8	8	0	1	0	0	1	0.0668064	0.0494793	0.0494793	0.23975	0.23975	SEPAL,SEPAL-PETAL
At4g27340		Met-10+ like family protein; similar to Met-10+ like family protein [Arabidopsis thaliana] (TAIR:AT3G56120.1); similar to putative tRNA-(N1G37) methyltransferase [Oryza sativa (japonica cultivar-group)] (GB:BAD68985.1); contains InterPro domain SAM (and some other nucleotide) binding motif; (InterPro:IPR000051); contains InterPro domain Protein of unknown function Met10; (InterPro:IPR003402)	7	34	13	0	8	0	1	27	0.427566	0.00227775	0.220198	0.0227497	0.0227497	SEPAL,SEPAL-PETAL
At2g26870		phosphoesterase family protein; similar to phosphoesterase family protein [Arabidopsis thaliana] (TAIR:AT1G07230.1); similar to putative phospholipase [Oryza sativa] (GB:AAK82449.1); similar to Os01g0955000 [Oryza sativa (japonica cultivar-group)] (GB:NP_001045435.1); contains InterPro domain Phosphoesterase; (InterPro:IPR007312)	7	5	6	0	0	0	1	0	0.030684	0.0569227	0.0416318	0.5	0.5	SEPAL,SEPAL-PETAL
At4g18270	Arabidopsis thaliana translocase 11	Encodes protein similar to similar to bacterial translocase I (mra Y). Expressed during flower bud development.	7	9	26	0	12	0	7	14	0.20865	0.321713	0.0541435	0.00715265	0.00715265	SEPAL,SEPAL-PETAL		PETAL
At2g03750		sulfotransferase family protein; similar to sulfotransferase family protein [Arabidopsis thaliana] (TAIR:AT3G45070.1); similar to Sulfotransferase [Medicago truncatula] (GB:ABE89261.1); contains InterPro domain Sulfotransferase; (InterPro:IPR000863)	7	20	34	0	11	0	9	0	0.252491	0.126515	0.00766543	0.00950791	0.00950791	SEPAL,SEPAL-PETAL
At2g45560	cytochrome P450, family 76, subfamily C, polypeptide 1	cytochrome P450 monooxygenase	6	20	10	0	4	0	0	0	0.32736	0.0104599	0.128418	0.0786492	0.0786492	SEPAL,SEPAL-PETAL
At3g51660		macrophage migration inhibitory factor family protein / MIF family protein; similar to macrophage migration inhibitory factor family protein / MIF family protein [Arabidopsis thaliana] (TAIR:AT5G01650.1); similar to Macrophage migration inhibitory factor family protein [Oryza sativa (japonica cultivar-group)] (GB:ABA95632.1); contains InterPro domain Macrophage migration inhibitory factor; (Inter…	6	5	8	0	0	0	1	0	0.0416318	0.0569227	0.0227497	0.5	0.5	SEPAL,SEPAL-PETAL
At2g31890		similar to Os03g0425000 [Oryza sativa (japonica cultivar-group)] (GB:NP_001050400.1); similar to expressed protein [Oryza sativa (japonica cultivar-group)] (GB:AAP20833.1); contains InterPro domain RAP domain; (InterPro:IPR013584)	6	20	31	0	7	0	3	0	0.422259	0.0384386	0.00295222	0.030684	0.030684	SEPAL,SEPAL-PETAL
At1g76780		similar to unknown protein [Arabidopsis thaliana] (TAIR:AT3G28770.1); similar to Stretchin-Mlck CG18255-PD, isoform D [Drosophila melanogaster] (GB:NP_725510.1); similar to Stretchin-Mlck CG18255-PA, isoform A [Drosophila melanogaster] (GB:NP_725506.1); contains InterPro domain Heat shock protein Hsp20; (InterPro:IPR002068)	5	15	19	0	3	0	0	4	0.308537	0.0227492	0.00793009	0.110335	0.110335	SEPAL,SEPAL-PETAL
At3g09505		pre-tRNA; tRNA-Arg (anticodon: TCG)	5	8	18	0	1	0	0	7	0.124106	0.0494793	0.00290968	0.23975	0.23975	SEPAL,SEPAL-PETAL
At3g07730		similar to unknown protein [Arabidopsis thaliana] (TAIR:AT4G01170.1); similar to hypothetical protein Tb927.8.4580 [Trypanosoma brucei TREU927] (GB:XP_824781.1); similar to Os05g0423200 [Oryza sativa (japonica cultivar-group)] (GB:NP_001055589.1); similar to Os04g0221000 [Oryza sativa (japonica cultivar-group)] (GB:NP_001052267.1)	5	5	13	0	0	0	0	0	0.0569227	0.0569227	0.00539347	0.5	0.5	SEPAL,SEPAL-PETAL
At5g09840		similar to unknown protein [Arabidopsis thaliana] (TAIR:AT5G64710.1); similar to 80C09_3 [Brassica rapa subsp. pekinensis] (GB:AAZ41814.1); similar to Os12g0162900 [Oryza sativa (japonica cultivar-group)] (GB:NP_001066226.1); contains InterPro domain Protein of unknown function DUF537; (InterPro:IPR007491)	5	8	5	0	12	0	2	0	0.114973	0.263543	0.114973	0.00715265	0.00715265	SEPAL,SEPAL-PETAL		PISTIL
At4g37110		protein binding / zinc ion binding; similar to unknown protein [Arabidopsis thaliana] (TAIR:AT2G23530.1); similar to Os11g0568300 [Oryza sativa (japonica cultivar-group)] (GB:NP_001068113.1); similar to unnamed protein product [Ostreococcus tauri] (GB:CAL56615.1); contains InterPro domain Zinc finger, RING-type; (InterPro:IPR001841)	5	6	29	0	2	0	2	28	0.211338	0.158654	0.000302842	0.158655	0.158655	SEPAL,SEPAL-PETAL
At2g35490		plastid-lipid associated protein PAP, putative; Identical to Probable plastid-lipid-associated protein 3, chloroplast precursor (AtPap3) (Fibrillin-3) (PAP3) [Arabidopsis Thaliana] (GB:O82291;GB:Q94B19); similar to FIB (FIBRILLIN), structural molecule [Arabidopsis thaliana] (TAIR:AT4G04020.1); similar to plastid-lipid associated protein PAP3 [Brassica rapa] (GB:AAK57563.1); contains InterPro doma…	5	38	23	0	6	0	3	0	0.415585	0.000323286	0.0127995	0.0416318	0.0416318	SEPAL,SEPAL-PETAL
At1g17970		zinc finger (C3HC4-type RING finger) family protein; similar to zinc finger (C3HC4-type RING finger) family protein [Arabidopsis thaliana] (TAIR:AT1G73760.1); similar to RING-H2 finger protein RHG1a-like [Oryza sativa (japonica cultivar-group)] (GB:BAD82497.1); contains InterPro domain Zinc finger, RING-type; (InterPro:IPR001841)	5	7	5	0	0	0	3	2	0.0569227	0.030684	0.0569227	0.5	0.5	SEPAL,SEPAL-PETAL
At3g18230		octicosapeptide/Phox/Bem1p (PB1) domain-containing protein; similar to octicosapeptide/Phox/Bem1p (PB1) domain-containing protein [Arabidopsis thaliana] (TAIR:AT2G01190.1); similar to unnamed protein product; contains similarity to unknown protein gb|AAD14519.1 gene_id:MIE15.2 [Medicago truncatula] (GB:ABE90805.1); contains InterPro domain Octicosapeptide/Phox/Bem1p; (InterPro:IPR000270)	5	10	9	0	4	0	7	7	0.406831	0.128418	0.163398	0.0786492	0.0786492	SEPAL,SEPAL-PETAL
At1g20630	CATALASE 1	Catalyzes the reduction of hydrogen peroxide using heme group as cofactor. Protects cells from toxicity by H2O2.	5	10	5	0	7	0	8	3	0.341545	0.303451	0.341545	0.030684	0.030684	SEPAL,SEPAL-PETAL

## Sheet: PETAL
GENE	ALIAS	DESCRIPTION	AG	AP1	AP3	SUP AP1	WT	OVULE	LEAF	ROOT	AG vs. WT	AP1 vs. WT	AP3 vs. WT	SUP AP1 vs. WT	OVULE vs. WT	FLORAL ORGAN	WELLMER	MA	HONYS
At2g40150		similar to unknown protein [Arabidopsis thaliana] (TAIR:AT3G55990.1); similar to Os03g0291800 [Oryza sativa (japonica cultivar-group)] (GB:NP_001049800.1); similar to expressed protein [Oryza sativa (japonica cultivar-group)] (GB:ABF95402.1); contains InterPro domain Protein of unknown function DUF231, plant; (InterPro:IPR004253)	25	0	0	0	5	0	1	7	0.00491109	0.0569227	0.0569227	0.0569227	0.0569227	PETAL
At2g38610		KH domain-containing protein; similar to KH domain-containing protein [Arabidopsis thaliana] (TAIR:AT3G08620.1); similar to hypothetical protein [Nicotiana tabacum] (GB:BAD06470.1); contains InterPro domain KH; (InterPro:IPR004087)	22	0	0	0	0	0	18	10	0.0004555	0.5	0.5	0.5	0.5	PETAL
At1g71280		DEAD/DEAH box helicase, putative; Identical to Putative DEAD-box ATP-dependent RNA helicase 55 (EC 3.6.1.-) (RH55) [Arabidopsis Thaliana] (GB:Q9FVV4); similar to DEAD/DEAH box helicase, putative [Arabidopsis thaliana] (TAIR:AT1G71370.1); similar to Ddx55 protein [Mus musculus] (GB:AAH43052.1); similar to Os01g0164500 [Oryza sativa (japonica cultivar-group)] (GB:NP_001042102.1); contains InterPro …	20	0	0	0	0	0	0	2	0.000782616	0.5	0.5	0.5	0.5	PETAL
At2g35300		late embryogenesis abundant group 1 domain-containing protein / LEA group 1 domain-containing protein; similar to late embryogenesis abundant group 1 domain-containing protein / LEA group 1 domain-containing protein [Arabidopsis thaliana] (TAIR:AT1G32560.1); similar to seed maturation protein [Glycine tomentella] (GB:ABB72430.1); contains InterPro domain Late embryogenesis abundant (LEA) group 1;…	16	0	0	0	2	0	0	0	0.00981478	0.158655	0.158655	0.158655	0.158655	PETAL	STAMEN
At5g40970		similar to unknown protein [Arabidopsis thaliana] (TAIR:AT3G27030.1); similar to conserved hypothetical protein [Medicago truncatula] (GB:ABE92576.1); similar to Os04g0387900 [Oryza sativa (japonica cultivar-group)] (GB:NP_001052629.1); similar to Os02g0509500 [Oryza sativa (japonica cultivar-group)] (GB:NP_001046927.1)	13	0	0	0	0	0	0	3	0.00539347	0.5	0.5	0.5	0.5	PETAL
At1g60980	GIBBERELLIN 20-OXIDASE 4	ATGA20OX4 (GIBBERELLIN 20-OXIDASE 4); gibberellin 20-oxidase; similar to YAP169 (Gibberellin 20 oxidase 3), gibberellin 20-oxidase [Arabidopsis thaliana] (TAIR:AT5G07200.1); similar to (GB:AAR83346.1); contains InterPro domain Isopenicillin N synthase; (InterPro:IPR002283); contains InterPro domain 2OG-Fe(II) oxygenase; (InterPro:IPR005123)	10	0	0	0	0	0	0	0	0.0126733	0.5	0.5	0.5	0.5	PETAL
At3g43740		leucine-rich repeat family protein; similar to leucine-rich repeat protein, putative [Arabidopsis thaliana] (TAIR:AT5G21090.1); similar to Leucine-rich repeat, plant specific [Medicago truncatula] (GB:ABE82625.1); contains InterPro domain Leucine-rich repeat; (InterPro:IPR001611); contains InterPro domain Leucine-rich repeat, plant specific; (InterPro:IPR007090); contains InterPro domain Leucine …	10	0	0	0	0	0	0	0	0.0126733	0.5	0.5	0.5	0.5	PETAL
At1g08035		similar to unknown protein [Arabidopsis thaliana] (TAIR:AT2G28330.1)	9	0	0	0	0	0	0	0	0.016947	0.5	0.5	0.5	0.5	PETAL
At2g21820		similar to seed maturation protein PM41, putative [Medicago truncatula] (GB:ABE86900.1)	9	0	0	0	0	0	5	0	0.016947	0.5	0.5	0.5	0.5	PETAL
At3g56275		pseudogene of unknown protein	9	0	0	0	0	0	0	0	0.016947	0.5	0.5	0.5	0.5	PETAL
At3g58940		F-box family protein; similar to F-box family protein [Arabidopsis thaliana] (TAIR:AT3G58930.1); similar to Cyclin-like F-box; FBD [Medicago truncatula] (GB:ABE92026.1); similar to Cyclin-like F-box; FBD [Medicago truncatula] (GB:ABE78248.1); similar to Cyclin-like F-box; FBD [Medicago truncatula] (GB:ABE85825.1); contains InterPro domain FBD-like; (InterPro:IPR006566); contains InterPro domain C…	9	0	0	0	0	0	0	0	0.016947	0.5	0.5	0.5	0.5	PETAL
At2g16260		pseudogene of glycine-rich RNA-binding protein	8	0	0	0	0	0	0	0	0.0227497	0.5	0.5	0.5	0.5	PETAL
At5g46170		F-box family protein; similar to F-box family protein [Arabidopsis thaliana] (TAIR:AT4G18380.1); similar to P0432B10.4 [Oryza sativa (japonica cultivar-group)] (GB:BAB90386.1); similar to Os05g0510400 [Oryza sativa (japonica cultivar-group)] (GB:NP_001056009.1); similar to Os01g0770400 [Oryza sativa (japonica cultivar-group)] (GB:NP_001044377.1); contains InterPro domain Cyclin-like F-box; (Inter…	8	0	0	0	0	0	2	5	0.0227497	0.5	0.5	0.5	0.5	PETAL
At5g63350		similar to unknown protein [Arabidopsis thaliana] (TAIR:AT3G48510.1); similar to hypothetical protein MtrDRAFT_AC135505g13v1 [Medicago truncatula] (GB:ABE82027.1)	7	0	0	0	5	0	0	0	0.341545	0.0569227	0.0569227	0.0569227	0.0569227	PETAL
At2g27220	BELL1-LIKE HOMEODOMAIN 5	BLH5 (BELL1-LIKE HOMEODOMAIN 5); DNA binding / transcription factor; similar to BLH1 (BLH1) [Arabidopsis thaliana] (TAIR:AT2G35940.3); similar to BEL1-like homeodomain transcription factor [Trifolium pratense] (GB:BAE71188.1); contains InterPro domain Homeodomain-related; (InterPro:IPR012287); contains InterPro domain Homeobox; (InterPro:IPR001356); contains InterPro domain Homeodomain-like; (Int…	7	0	0	0	2	0	0	0	0.119295	0.158655	0.158655	0.158655	0.158655	PETAL
At3g02370		similar to unknown protein [Arabidopsis thaliana] (TAIR:AT3G57360.1); similar to Os09g0504800 [Oryza sativa (japonica cultivar-group)] (GB:NP_001063597.1); contains domain FAMILY NOT NAMED (PTHR21027); contains domain SUBFAMILY NOT NAMED (PTHR21027:SF2)	7	0	0	0	0	0	0	0	0.030684	0.5	0.5	0.5	0.5	PETAL
At4g09180		basic helix-loop-helix (bHLH) family protein; similar to basic helix-loop-helix (bHLH) family protein [Arabidopsis thaliana] (TAIR:AT1G35460.1); similar to helix-loop-helix protein 1A [Pinus taeda] (GB:AAF04760.1); contains InterPro domain Helix-loop-helix DNA-binding; (InterPro:IPR011598); contains InterPro domain Basic helix-loop-helix dimerisation region bHLH; (InterPro:IPR001092)	7	0	0	0	0	0	1	0	0.030684	0.5	0.5	0.5	0.5	PETAL		PETAL
At5g39930		similar to pre-mRNA cleavage complex family protein [Arabidopsis thaliana] (TAIR:AT3G04680.2); similar to Pre-mRNA cleavage complex II Clp1 [Medicago truncatula] (GB:ABE91353.1); contains InterPro domain Pre-mRNA cleavage complex II Clp1; (InterPro:IPR010655)	7	0	0	0	0	0	0	0	0.030684	0.5	0.5	0.5	0.5	PETAL
At1g70680		caleosin-related family protein; similar to caleosin-related family protein [Arabidopsis thaliana] (TAIR:AT1G70670.1); similar to Os06g0254700 [Oryza sativa (japonica cultivar-group)] (GB:NP_001057304.1); similar to putative ABA-induced protein [Cynodon dactylon] (GB:AAS48644.1); contains InterPro domain Caleosin related; (InterPro:IPR007736)	6	0	0	0	9	0	0	0	0.29194	0.016947	0.016947	0.016947	0.016947	PETAL		PETAL
At3g06730		thioredoxin family protein; similar to ATY2 (Arabidopsis thioredoxin y2), thiol-disulfide exchange intermediate [Arabidopsis thaliana] (TAIR:AT1G43560.1); similar to thioredoxin protein [Nicotiana benthamiana] (GB:AAS80320.1); contains InterPro domain Thioredoxin-like fold; (InterPro:IPR012336); contains InterPro domain Thioredoxin-related; (InterPro:IPR006662); contains InterPro domain Thioredox…	6	0	0	0	3	0	0	0	0.239749	0.110335	0.110335	0.110335	0.110335	PETAL
At3g24150		similar to unknown protein [Arabidopsis thaliana] (TAIR:AT4G32295.1); contains domain no description (G3D.1.10.246.20); contains domain Kix domain of CBP (creb binding protein) (SSF47040)	6	0	0	0	1	0	0	0	0.0907238	0.23975	0.23975	0.23975	0.23975	PETAL
At1g07985		similar to expressed protein [Oryza sativa (japonica cultivar-group)] (GB:ABF97687.1); similar to hypothetical protein [Oryza sativa (japonica cultivar-group)] (GB:AAR89048.1); similar to Os03g0623100 [Oryza sativa (japonica cultivar-group)] (GB:NP_001050687.1)	6	0	0	0	0	0	0	0	0.0416318	0.5	0.5	0.5	0.5	PETAL
At2g30190		pre-tRNA; tRNA-Gly (anticodon: GCC)	6	0	0	0	0	0	0	3	0.0416318	0.5	0.5	0.5	0.5	PETAL
At4g18390		TCP family transcription factor, putative; similar to TCP24, transcription factor [Arabidopsis thaliana] (TAIR:AT1G30210.2); similar to TCP family transcription factor [Dendrobium hybrid cultivar] (GB:ABF61889.1); contains InterPro domain TCP transcription factor; (InterPro:IPR005333)	6	0	0	0	0	0	0	0	0.0416318	0.5	0.5	0.5	0.5	PETAL
At4g21820		Presses	6	0	0	0	0	0	0	0	0.0416318	0.5	0.5	0.5	0.5	PETAL
AtCg01080		NADH dehydrogenase ND6	6	0	0	0	0	0	0	0	0.0416318	0.5	0.5	0.5	0.5	PETAL
At2g36510		pre-tRNA; tRNA-Leu (anticodon: TAA)	5	0	0	0	1	0	0	0	0.124106	0.23975	0.23975	0.23975	0.23975	PETAL
At1g07150	Mitogen-activated protein kinase kinase kinase 13	member of MEKK subfamily	5	0	0	0	0	0	0	0	0.0569227	0.5	0.5	0.5	0.5	PETAL
At1g68680		similar to hypothetical protein MtrDRAFT_AC152406g4v1 [Medicago truncatula] (GB:ABE92599.1)	5	0	0	0	0	0	1	0	0.0569227	0.5	0.5	0.5	0.5	PETAL
At2g10350		Ulp1 protease family protein; similar to Ulp1 protease family protein [Arabidopsis thaliana] (TAIR:AT4G03970.1); similar to Ulp1 protease family [Arabidopsis thaliana] (TAIR:AT3G42530.1); similar to Ulp1 protease family protein [Arabidopsis thaliana] (TAIR:AT1G44880.1); similar to hypothetical protein 23.t00036 [Brassica oleracea] (GB:ABD65624.1); contains InterPro domain Peptidase C48, SUMO/Sent…	5	0	0	0	0	0	0	0	0.0569227	0.5	0.5	0.5	0.5	PETAL
At2g28610	PRESSED FLOWER	pressed flower (PRS) encoding a putative transcriptional factor with a homeodomain, required for cell proliferation.	5	0	0	0	0	0	0	0	0.0569227	0.5	0.5	0.5	0.5	PETAL
At2g35080		similar to unknown protein [Arabidopsis thaliana] (TAIR:AT3G29750.1); contains InterPro domain Peptidase aspartic, catalytic; (InterPro:IPR009007)	5	0	0	0	0	0	0	0	0.0569227	0.5	0.5	0.5	0.5	PETAL
At4g10890		similar to unknown protein [Arabidopsis thaliana] (TAIR:AT4G08200.1); similar to PIF-like transposase [Daucus carota] (GB:ABB83644.1)	5	0	0	0	0	0	0	0	0.0569227	0.5	0.5	0.5	0.5	PETAL
At4g37850		basic helix-loop-helix (bHLH) family protein; similar to basic helix-loop-helix (bHLH) family protein [Arabidopsis thaliana] (TAIR:AT2G22750.2); similar to symbiotic ammonium transporter; nodulin [Glycine max] (GB:AAC32828.1); contains InterPro domain Helix-loop-helix DNA-binding; (InterPro:IPR011598); contains InterPro domain Basic helix-loop-helix dimerisation region bHLH; (InterPro:IPR001092)	5	0	0	0	0	0	0	4	0.0569227	0.5	0.5	0.5	0.5	PETAL
At4g39420		unknown protein	5	0	0	0	0	0	0	0	0.0569227	0.5	0.5	0.5	0.5	PETAL

## Sheet: STAMEN-PETAL
GENE	ALIAS	DESCRIPTION	AG	AP1	AP3	SUP AP1	WT	OVULE	LEAF	ROOT	AG vs. WT	AP1 vs. WT	AP3 vs. WT	SUP AP1 vs. WT	OVULE vs. WT	FLORAL ORGAN	WELLMER	MA	HONYS
At1g66850		protease inhibitor/seed storage/lipid transfer protein (LTP) family protein; similar to protease inhibitor/seed storage/lipid transfer protein (LTP) family protein [Arabidopsis thaliana] (TAIR:AT5G38160.1); similar to Lipid transfer protein [Brassica rapa] (GB:BAA25680.1); contains InterPro domain Plant lipid transfer/seed storage/trypsin-alpha amylase inhibitor; (InterPro:IPR003612)	10	5616	0	8403	6223	0	0	0	0	3.61966e-05	0	0	0	STAMEN-PETAL	STAMEN
At1g68875		unknown protein	7	5248	0	10493	1477	0	1	0	6.86139e-161	0	3.67607e-163	0	0	STAMEN-PETAL	STAMEN
At5g07530	Glycine rich protein 17	encodes a glycine-rich protein that has oleosin domain and is expressed specifically during flower stages 10 to 12. Protein is found on mature pollen coat.	15	2597	0	10506	5673	0	8	0	0	9.2e-128	0	0	0	STAMEN-PETAL	STAMEN
At1g75910	extracellular lipase 4	member of Lipase proteins	8	969	0	3607	1195	0	0	0	7.94571e-130	0.000291908	2.04668e-132	0	0	STAMEN-PETAL	STAMEN
At5g07550	Glycine rich protein 19	member of Oleosin-like protein family	15	865	0	5614	4769	0	28	0	0	4.50768e-298	0	1.87913e-09	0	STAMEN-PETAL	STAMEN
At2g07560	ARABIDOPSIS H(+)-ATPASE 6	AHA6 (ARABIDOPSIS H(+)-ATPASE 6); ATPase; Identical to ATPase 6, plasma membrane-type (EC 3.6.3.6) (Proton pump 6) (AHA6) [Arabidopsis Thaliana] (GB:Q9SH76); similar to AHA8 (ARABIDOPSIS H(+)-ATPASE 8), ATPase [Arabidopsis thaliana] (TAIR:AT3G42640.1); similar to AHA2 (Arabidopsis H(+)-ATPase 2), ATPase [Arabidopsis thaliana] (TAIR:AT4G30190.1); similar to AHA9 (Arabidopsis H(+)-ATPase 9), hydrog…	11	217	0	334	152	0	0	0	2.86157e-15	0.00835278	1.41005e-18	2.62462e-09	0	STAMEN-PETAL	STAMEN
At1g13140	cytochrome P450, family 86, subfamily C, polypeptide 3	member of CYP86C	12	110	0	119	49	0	0	0	0.000404168	0.000311977	3.71318e-07	6.69605e-05	3.71318e-07	STAMEN-PETAL	STAMEN
At2g21430		cysteine proteinase A494, putative / thiol protease, putative; Identical to Probable cysteine proteinase A494 precursor (EC 3.4.22.-) [Arabidopsis Thaliana] (GB:P43295;GB:Q9SJT5); similar to RD19 (RESPONSIVE TO DEHYDRATION 19), cysteine-type peptidase [Arabidopsis thaliana] (TAIR:AT4G39090.1); similar to senescence-associated cysteine protease [Brassica oleracea] (GB:AAL60581.1); contains InterPr…	137	95	0	217	114	0	11	0	0.152288	0.176336	2.17187e-14	3.11571e-05	3.64178e-11	STAMEN-PETAL			POLLEN
At5g15960		cold and ABA inducible protein kin1, possibly functions as an anti-freeze protein. Transcript level of this gene is induced by cold, ABA, dehydration and osmoticum (mannitol). However, protein activity of GUS fused to the promoter of this gene is inhibited by cold treatment, suggesting an inhibition of the protein by increased transcript level.	63	76	0	1060	565	0	0	2	7.10558e-46	8.59859e-43	9.88509e-64	0	0	STAMEN-PETAL	STAMEN
At4g19120	EARLY-RESPONSIVE TO DEHYDRATION 3	ERD3 (EARLY-RESPONSIVE TO DEHYDRATION 3); similar to dehydration-responsive protein, putative [Arabidopsis thaliana] (TAIR:AT1G31850.2); similar to dehydration-responsive protein-like [Oryza sativa (japonica cultivar-group)] (GB:BAD67956.1); similar to Os06g0103900 [Oryza sativa (japonica cultivar-group)] (GB:NP_001056546.1); contains InterPro domain Protein of unknown function DUF248, methyltran…	88	33	0	29	146	0	36	4	0.00366613	1.16629e-09	6.44757e-18	1.99446e-10	4.05656e-09	STAMEN-PETAL			POLLEN
At2g22420		peroxidase 17 (PER17) (P17); Identical to Peroxidase 17 precursor (EC 1.11.1.7) (Atperox P17) (ATP25a) (PER17) [Arabidopsis Thaliana] (GB:Q9SJZ2;GB:P93725); similar to peroxidase, putative [Arabidopsis thaliana] (TAIR:AT4G36430.1); similar to gaiacol peroxidase [Gossypium hirsutum] (GB:AAL93152.1); contains InterPro domain Haem peroxidase; (InterPro:IPR010255); contains InterPro domain Haem perox…	18	15	0	16	40	0	0	5	0.0205407	0.00856927	3.87049e-06	0.0116692	3.87049e-06	STAMEN-PETAL
At4g03180		similar to hypothetical protein DDBDRAFT_0185878 [Dictyostelium discoideum AX4] (GB:XP_638709.1); similar to Os12g0538100 [Oryza sativa (japonica cultivar-group)] (GB:NP_001066939.1)	7	10	0	45	1	0	0	10	0.0668064	0.0275037	0.23975	2.24376e-06	0.23975	STAMEN-PETAL
AtCg00130		ATPase F subunit.	6	9	0	55	0	0	15	0	0.0416318	0.016947	0.5	7.84859e-08	0.5	STAMEN-PETAL
AtCg00270		PSII D2 protein	10	9	0	22	3	0	1	0	0.0849039	0.110334	0.110335	0.00360442	0.23975	STAMEN-PETAL
At1g47610		transducin family protein / WD-40 repeat family protein; similar to transducin family protein / WD-40 repeat family protein [Arabidopsis thaliana] (TAIR:AT2G26490.1); similar to WD-40 repeat family protein [Musa acuminata] (GB:ABF70017.1); contains InterPro domain WD-40 repeat; (InterPro:IPR001680); contains InterPro domain WD40-like; (InterPro:IPR011046)	51	6	0	76	30	0	0	0	0.0494732	0.0023385	5.37428e-05	0.000790308	5.37428e-05	STAMEN-PETAL
At2g39980		transferase family protein; similar to transferase family protein [Arabidopsis thaliana] (TAIR:AT5G01210.1); similar to AER [Nicotiana tabacum] (GB:AAM73656.1); contains InterPro domain Transferase; (InterPro:IPR003480)	6	6	0	41	17	0	25	11	0.0524145	0.0524145	0.00177559	0.0129266	0.191362	STAMEN-PETAL
At3g56270		similar to unknown protein [Arabidopsis thaliana] (TAIR:AT2G40480.1); similar to IMP dehydrogenase/GMP reductase [Medicago truncatula] (GB:ABE88908.1); similar to Os07g0677900 [Oryza sativa (japonica cultivar-group)] (GB:NP_001060633.1); similar to Os03g0339700 [Oryza sativa (japonica cultivar-group)] (GB:NP_001050061.1); contains InterPro domain Protein of unknown function DUF827, plant; (InterP…	7	6	0	10	0	0	3	0	0.030684	0.0416318	0.5	0.0126733	0.5	STAMEN-PETAL
At3g24520	Arabidopsis thaliana heat shock transcription factor C1	member of Heat Stress Transcription Factor (Hsf) family	23	5	0	8	2	0	4	8	0.00148955	0.211338	0.158655	0.0898552	0.281851	STAMEN-PETAL
At4g17680		protein binding / zinc ion binding; similar to ATP binding / protein binding / shikimate kinase/ zinc ion binding [Arabidopsis thaliana] (TAIR:AT5G47050.1); similar to hypothetical protein 40.t00029 [Brassica oleracea] (GB:ABD65150.1); contains InterPro domain Zinc finger, RING-type; (InterPro:IPR001841)	9	5	0	11	12	0	3	6	0.321713	0.114973	0.00715265	0.441391	0.0501728	STAMEN-PETAL		PETAL

## Sheet: STAMEN-GYN
GENE	ALIAS	DESCRIPTION	AG	AP1	AP3	SUP AP1	WT	OVULE	LEAF	ROOT	AG vs. WT	AP1 vs. WT	AP3 vs. WT	SUP AP1 vs. WT	OVULE vs. WT	FLORAL ORGAN	WELLMER	MA	HONYS
At1g27330		similar to unknown protein [Arabidopsis thaliana] (TAIR:AT1G27350.1); similar to membrane protein [Brassica juncea] (GB:AAT38818.1); contains InterPro domain Ribosome associated membrane RAMP4; (InterPro:IPR010580)	0	36	41	178	34	728	54	404	1.86842e-05	0.432884	0.283807	1.33582e-12	0	STAMEN-GYNOECIUM
At2g27600		AAA-type ATPase family protein / vacuolar sorting protein-related; similar to ERH3 (ECTOPIC ROOT HAIR 3), ATP binding / nucleoside-triphosphatase/ nucleotide binding [Arabidopsis thaliana] (TAIR:AT1G80350.1); similar to salt-induced AAA-Type ATPase [Mesembryanthemum crystallinum] (GB:AAF21428.2); similar to AAA ATPase, central re (GB:ABE93205.1); similar to suppressor of K+ transport growth defec…	0	98	110	130	101	120	65	20	5.94277e-13	0.440228	0.330635	0.088611	0.183041	STAMEN-GYNOECIUM
At1g08630	THREONINE ALDOLASE 1	Encodes a threonine aldolase, involved in threonine degradation to glycine. Primarily expressed in seeds and seedlings.	0	11	6	116	3	30	2	0	0.110335	0.0652837	0.239749	1.19349e-13	0.000444437	STAMEN-GYNOECIUM		SEPAL
At2g06255	ELF4-LIKE 3	similar to unknown protein [Arabidopsis thaliana] (TAIR:AT1G17455.1); similar to Os11g0621500 [Oryza sativa (japonica cultivar-group)] (GB:NP_001068300.1); similar to hypothetical protein [Oryza sativa] (GB:AAD27669.1); contains InterPro domain Protein of unknown function DUF1313; (InterPro:IPR009741)	0	33	7	115	5	25	0	2	0.0569227	0.000659344	0.341545	6.19726e-13	0.00491109	STAMEN-GYNOECIUM
At1g27350		similar to unknown protein [Arabidopsis thaliana] (TAIR:AT1G27330.1); similar to membrane protein [Brassica juncea] (GB:AAT38818.1); contains InterPro domain Ribosome associated membrane RAMP4; (InterPro:IPR010580)	0	80	58	95	122	203	79	196	2.84297e-15	0.0183184	0.00037123	0.0974564	0.000742503	STAMEN-GYNOECIUM
At1g04550	AUXIN-INDUCED PROTEIN 12	IAA12/BDL plays a role in auxin-mediated processes of apical-basal patterning in the embryo. bdl mutants lack a primary root meristem	0	40	49	93	55	128	46	41	7.84859e-08	0.138239	0.338688	0.0135919	6.77832e-05	STAMEN-GYNOECIUM
At3g04230		40S ribosomal protein S16 (RPS16B); Identical to 40S ribosomal protein S16-2 (RPS16B) [Arabidopsis Thaliana] (GB:Q9M8X9); similar to 40S ribosomal protein S16 (RPS16C) [Arabidopsis thaliana] (TAIR:AT5G18380.1); similar to 40S ribosomal protein S16 (GB:O22647); contains InterPro domain Ribosomal protein S9; (InterPro:IPR000754)	0	89	58	93	28	355	27	188	9.13863e-05	3.33264e-05	0.0110811	1.46647e-05	0	STAMEN-GYNOECIUM
At5g04770	CATIONIC AMINO ACID TRANSPORTER 6	Transporter for essential amino acids, with preference for large, neutral and cationic amino acids. Expressed in sink tissues. Induced during infestation of roots by the plant parasitic root-knot nematode, Meloidogyne incognita. Localized in the plasma membrane.	0	12	17	89	29	10	3	7	7.00641e-05	0.0302334	0.105446	4.69381e-05	0.0157236	STAMEN-GYNOECIUM		PETAL
At5g24420		glucosamine/galactosamine-6-phosphate isomerase-related; similar to glucosamine/galactosamine-6-phosphate isomerase family protein [Arabidopsis thaliana] (TAIR:AT3G49360.1); similar to putative 6-phosphogluconolactonase [Brassica carinata] (GB:AAK50346.1); contains InterPro domain 6-phosphogluconolactonase; (InterPro:IPR005900); contains InterPro domain Glucosamine/galactosamine-6-phosphate isome…	0	275	71	86	490	3959	13	4	1.50422e-55	1.91316e-08	3.19461e-36	5.48082e-33	0	STAMEN-GYNOECIUM		PISTIL
At2g04400		indole-3-glycerol phosphate synthase (IGPS); Identical to Indole-3-glycerol phosphate synthase, chloroplast precursor (EC 4.1.1.48) (IGPS) [Arabidopsis Thaliana] (GB:P49572;GB:Q8LBV5;GB:Q9SJC9); similar to indole-3-glycerol phosphate synthase, putative [Arabidopsis thaliana] (TAIR:AT5G48220.1); similar to indole-3-glycerol phosphate synthase (GB:AAA60380.1); contains InterPro domain Ribulose-phos…	0	36	17	74	11	69	12	69	0.00950791	0.00495988	0.211336	6.75553e-07	2.26466e-06	STAMEN-GYNOECIUM
At1g23960		similar to unknown protein [Arabidopsis thaliana] (TAIR:AT1G23970.1); contains InterPro domain Protein of unknown function DUF626, Arabidopsis thaliana; (InterPro:IPR006462)	0	36	54	73	63	132	43	50	9.96183e-09	0.0274984	0.278138	0.272131	0.000237661	STAMEN-GYNOECIUM
At1g32310		similar to unknown protein [Oryza sativa] (GB:AAL67597.1)	0	15	15	73	17	32	23	15	0.00177559	0.401292	0.401292	1.4953e-05	0.0648525	STAMEN-GYNOECIUM
At1g71950		identical protein binding / subtilase; similar to subtilase family protein [Arabidopsis thaliana] (TAIR:AT5G11940.1); similar to putative Pi starvation-induced protein [Cicer arietinum] (GB:CAA07232.1); contains InterPro domain Proteinase inhibitor I9, subtilisin propeptide; (InterPro:IPR010259); contains InterPro domain Proteinase inhibitor, propeptide; (InterPro:IPR009020)	0	98	80	64	13	432	108	301	0.00539347	5.81227e-09	4.4868e-07	1.97954e-05	0	STAMEN-GYNOECIUM
At4g31350		similar to unknown protein [Arabidopsis thaliana] (TAIR:AT2G19160.1); similar to Protein of unknown function DUF266, plant [Medicago truncatula] (GB:ABD28621.1); contains InterPro domain Protein of unknown function DUF266, plant; (InterPro:IPR004949)	0	14	31	61	16	26	28	12	0.0023387	0.398125	0.0609113	0.000143732	0.137612	STAMEN-GYNOECIUM
At4g33920		protein phosphatase 2C family protein / PP2C family protein; similar to protein phosphatase 2C family protein / PP2C family protein [Arabidopsis thaliana] (TAIR:AT5G66080.1); similar to protein phosphatase 2C, putative / PP2C, putative [Arabidopsis thaliana] (TAIR:AT3G51370.1); similar to Os12g0580900 [Oryza sativa (japonica cultivar-group)] (GB:NP_001067133.1); similar to BTH-induced protein pho…	0	9	11	60	0	43	26	10	0.5	0.016947	0.00950791	2.15823e-08	1.76829e-06	STAMEN-GYNOECIUM
At1g03970	G-box binding factor 4	encodes a basic leucine zipper G-box binding factor that can bind to G-box motifs only as heterodimers with GBF2 or GBF3. A single amino acid change can confer G-box binding as homodimers.	0	15	11	58	6	112	80	15	0.0416318	0.0824552	0.195584	2.14987e-06	2.59248e-12	STAMEN-GYNOECIUM
At3g10405		similar to unknown protein [Oryza sativa (japonica cultivar-group)] (GB:AAK20043.1); similar to Os10g0545100 [Oryza sativa (japonica cultivar-group)] (GB:NP_001065205.1); contains domain C-terminal domain of ProRS (SSF64586)	0	16	32	55	4	48	37	0	0.0786492	0.0288885	0.000483612	1.33258e-06	7.99218e-06	STAMEN-GYNOECIUM
At5g60160		aspartyl aminopeptidase, putative; similar to aspartyl aminopeptidase, putative [Arabidopsis thaliana] (TAIR:AT5G04710.1); similar to Peptidase M18, aminopeptidase I [Medicago truncatula] (GB:ABE80427.1); similar to Os01g0967900 [Oryza sativa (japonica cultivar-group)] (GB:NP_001045513.1); similar to Os12g0236500 [Oryza sativa (japonica cultivar-group)] (GB:NP_001066463.1); contains InterPro doma…	0	7	20	53	57	28	29	30	4.681e-08	4.94513e-06	0.00143345	0.393698	0.0130644	STAMEN-GYNOECIUM
At1g60800	NSP-INTERACTING KINASE 3	NIK3 (NSP-INTERACTING KINASE 3); kinase; similar to leucine-rich repeat family protein / protein kinase family protein [Arabidopsis thaliana] (TAIR:AT2G23950.1); similar to NIK1 (NSP-INTERACTING KINASE 1), kinase [Arabidopsis thaliana] (TAIR:AT5G16000.1); similar to NIK2 (NSP-INTERACTING KINASE 2), protein kinase [Arabidopsis thaliana] (TAIR:AT3G25560.1); similar to leucine-rich repeat receptor-l…	0	26	53	52	21	19	24	14	0.000596801	0.303024	0.00426321	0.00514881	0.41153	STAMEN-GYNOECIUM
At4g09750		short-chain dehydrogenase/reductase (SDR) family protein; similar to short-chain dehydrogenase/reductase (SDR) family protein [Arabidopsis thaliana] (TAIR:AT4G24050.1); similar to putative short chain dehydrogenase/reductase [Oryza sativa (japonica cultivar-group)] (GB:BAD32915.1); contains InterPro domain Alcohol dehydrogenase, zinc-binding; (InterPro:IPR013149); contains InterPro domain Glucose…	0	24	18	52	8	41	9	4	0.0227497	0.0227484	0.0827562	2.95028e-05	0.000428672	STAMEN-GYNOECIUM		PETAL
At1g34355		forkhead-associated domain-containing protein / FHA domain-containing protein; similar to unknown protein [Arabidopsis thaliana] (TAIR:AT2G34110.1); similar to hypothetical protein [Oryza sativa (japonica cultivar-group)] (GB:AAX93017.1); similar to Os11g0171700 [Oryza sativa (japonica cultivar-group)] (GB:NP_001065865.1); contains InterPro domain Forkhead-associated; (InterPro:IPR000253); contai…	0	20	12	51	18	38	0	5	0.00134978	0.409271	0.219286	0.0024829	0.0293873	STAMEN-GYNOECIUM
At3g48040	rho-related protein from plants 10	Encodes a member of the Rop subfamily of Rho GTPases in Arabidopsis that contains a putative farnesylation motif. It is localized to the plasma membrane and involved in the negative regulation of ABA signalling.	0	18	24	50	9	66	28	38	0.016947	0.110333	0.0324169	8.0175e-05	1.62617e-06	STAMEN-GYNOECIUM
At1g77540		Identical to Uncharacterized protein At1g77540 [Arabidopsis Thaliana] (GB:Q9CAQ2;GB:Q8LEN2); similar to unknown protein [Arabidopsis thaliana] (TAIR:AT1G21770.1); similar to OSJNBa0084A10.8 [Oryza sativa (japonica cultivar-group)] (GB:CAE03033.1); similar to Acetyltransferase [Leptospira borgpetersenii serovar Hardjo-bovis L550] (GB:YP_796733.1); similar to Os04g0431300 [Oryza sativa (japonica cu…	0	37	58	49	35	6	24	10	1.43608e-05	0.433814	0.0458478	0.140034	0.000681013	STAMEN-GYNOECIUM
At1g55140		RNA binding / ribonuclease III; similar to URF 4-related [Arabidopsis thaliana] (TAIR:AT3G13740.1); similar to Similar to At1g55140 [Oryza sativa (japonica cultivar-group)] (GB:AAX92894.1); similar to Os05g0318300 [Oryza sativa (japonica cultivar-group)] (GB:NP_001055182.1); contains InterPro domain Ribonuclease III; (InterPro:IPR000999)	0	62	59	48	12	30	11	30	0.00715265	1.97721e-05	4.0018e-05	0.000507323	0.0247649	STAMEN-GYNOECIUM
At3g61690		nucleotidyltransferase; similar to unknown protein [Arabidopsis thaliana] (TAIR:AT3G51620.2); similar to Nucleotidyltransferase domain containing protein, expressed [Oryza sativa (japonica cultivar-group)] (GB:ABF94595.1); similar to Os03g0210800 [Oryza sativa (japonica cultivar-group)] (GB:NP_001049344.1); contains InterPro domain PAP/25A core; (InterPro:IPR001201); contains InterPro domain DNA …	0	24	32	47	53	12	3	33	1.31673e-07	0.0097202	0.0536231	0.335679	0.00016154	STAMEN-GYNOECIUM
At1g06060		RanBPM-related; similar to unknown protein [Arabidopsis thaliana] (TAIR:AT1G61150.6); similar to Os01g0775600 [Oryza sativa (japonica cultivar-group)] (GB:NP_001044411.1); similar to unknown protein [Oryza sativa (japonica cultivar-group)] (GB:BAD53233.1); contains InterPro domain CTLH, C-terminal to LisH motif; (InterPro:IPR006595); contains InterPro domain CT11-RanBPM; (InterPro:IPR013144); con…	0	6	15	46	12	14	16	7	0.00715265	0.158653	0.341544	0.000797246	0.390754	STAMEN-GYNOECIUM
At2g45640	SIN3 ASSOCIATED POLYPEPTIDE P18	Involved in the regulation of salt stress. Expression of AtSAP18 is induced by NaCl, cold, drought, ABA, and ethylene treatment. AtSAP18 and HDA19 associate with ERF3 and ERF4 both in vitro and in vivo.	0	5	50	46	17	7	14	6	0.00177559	0.0352187	0.00218005	0.00488866	0.0744549	STAMEN-GYNOECIUM
At5g09740		histone acetyltransferase, putative; Identical to Probable MYST-like histone acetyltransferase 2 (EC 2.3.1.48) (HAG5) [Arabidopsis Thaliana] (GB:Q9LXD7;GB:Q8GZ97;GB:Q8LCD4); similar to histone acetyltransferase, putative [Arabidopsis thaliana] (TAIR:AT5G64610.1); similar to MYST-type acetyltransferase [Solanum chacoense] (GB:AAQ24535.1); similar to 181 [Daucus carota] (GB:BAA32822.1); similar to …	0	16	14	46	2	120	10	5	0.158655	0.00981478	0.0169467	3.54716e-06	2.09832e-14	STAMEN-GYNOECIUM
At1g04420		aldo/keto reductase family protein; similar to KAB1 (POTASSIUM CHANNEL BETA SUBUNIT), potassium channel [Arabidopsis thaliana] (TAIR:AT1G04690.1); similar to Aldo/keto reductase [Medicago truncatula] (GB:ABE91742.1); contains InterPro domain Aldo/keto reductase; (InterPro:IPR001395)	0	20	13	45	1	16	39	4	0.23975	0.00168505	0.0116706	2.24376e-06	0.00504834	STAMEN-GYNOECIUM
At3g04820		pseudouridylate synthase; similar to Os05g0509300 [Oryza sativa (japonica cultivar-group)] (GB:NP_001056001.1); similar to hypothetical protein DDBDRAFT_0216877 [Dictyostelium discoideum AX4] (GB:XP_645579.1); contains InterPro domain tRNA pseudouridine synthase D, TruD; (InterPro:IPR001656); contains InterPro domain TRUD; (InterPro:IPR011760)	0	18	8	45	5	13	6	8	0.0569227	0.0276337	0.278148	3.16579e-05	0.0912093	STAMEN-GYNOECIUM
At5g65520		binding; similar to Os02g0204000 [Oryza sativa (japonica cultivar-group)] (GB:NP_001046241.1); contains InterPro domain Tetratricopeptide region; (InterPro:IPR013026); contains InterPro domain Tetratricopeptide-like helical; (InterPro:IPR011990)	0	33	33	45	42	89	17	85	2.29536e-06	0.231208	0.231208	0.410041	0.00184297	STAMEN-GYNOECIUM
At1g16890		UBC36; ubiquitin-protein ligase; similar to UBC35, ubiquitin-protein ligase [Arabidopsis thaliana] (TAIR:AT1G78870.2); similar to ubiquitin-conjugating enzyme 1 [Arachis hypogaea] (GB:AAZ20286.1); contains InterPro domain Ubiquitin-conjugating enzyme, E2; (InterPro:IPR000608)	0	54	44	42	35	134	56	36	1.43608e-05	0.0771981	0.236986	0.286344	3.61529e-08	STAMEN-GYNOECIUM
At1g65070		DNA mismatch repair MutS family protein; similar to DNA mismatch repair MutS family protein [Arabidopsis thaliana] (TAIR:AT5G54090.1); similar to H0901F07.7 [Oryza sativa (indica cultivar-group)] (GB:CAJ86270.1); similar to OSJNBb0017I01.21 [Oryza sativa (japonica cultivar-group)] (GB:CAE05741.1); contains InterPro domain DNA mismatch repair protein MutS, C-terminal; (InterPro:IPR000432); contain…	0	13	22	42	8	49	15	0	0.0227497	0.220198	0.0353485	0.000336825	6.14893e-05	STAMEN-GYNOECIUM
At3g59480		pfkB-type carbohydrate kinase family protein; Identical to Probable fructokinase-4 (EC 2.7.1.4) [Arabidopsis Thaliana] (GB:Q9M1B9;GB:Q8LCW0); similar to pfkB-type carbohydrate kinase family protein [Arabidopsis thaliana] (TAIR:AT2G31390.1); similar to putative fructokinase 2; S2 self-incompatibility locus-linked 3.16 protein [Petunia integrifolia subsp. inflata] (GB:AAQ10000.1); similar to putati…	0	32	7	42	2	309	0	5	0.158655	0.00013733	0.119295	1.00351e-05	0	STAMEN-GYNOECIUM	STAMEN
At5g05540		exonuclease family protein; similar to exonuclease [Arabidopsis thaliana] (TAIR:AT5G67240.1); similar to H0212B02.12 [Oryza sativa (indica cultivar-group)] (GB:CAH68267.1); contains InterPro domain Nucleotide-binding, alpha-beta plait; (InterPro:IPR012677); contains InterPro domain Exonuclease; (InterPro:IPR006055); contains InterPro domain Polynucleotidyl transferase, Ribonuclease H fold; (Inter…	0	7	13	41	0	24	4	0	0.5	0.030684	0.00539347	2.98025e-06	0.000265962	STAMEN-GYNOECIUM
At5g40700		similar to unknown protein [Arabidopsis thaliana] (TAIR:AT3G27350.1); similar to Targeting for Xklp2 [Medicago truncatula] (GB:ABE84619.1)	0	11	20	41	8	71	32	36	0.0227497	0.313246	0.0544022	0.000428672	2.69044e-07	STAMEN-GYNOECIUM
At3g07440		similar to unknown protein [Arabidopsis thaliana] (TAIR:AT5G48530.1); similar to unknown protein [Oryza sativa (japonica cultivar-group)] (GB:BAD22058.1)	0	12	13	40	9	69	40	24	0.016947	0.321713	0.273245	0.000869432	7.7751e-07	STAMEN-GYNOECIUM
At4g09560		peptidase/ protein binding / zinc ion binding; similar to protease-associated zinc finger (C3HC4-type RING finger) family protein [Arabidopsis thaliana] (TAIR:AT1G71980.1); similar to ReMembR-H2 protein JR702, putative, expressed [Oryza sativa (japonica cultivar-group)] (GB:ABF94173.1); similar to Os03g0167500 [Oryza sativa (japonica cultivar-group)] (GB:NP_001049082.1); similar to Os08g0104300 […	0	16	9	40	5	7	5	22	0.0569227	0.0448148	0.224844	0.000112389	0.341545	STAMEN-GYNOECIUM		PETAL
At5g07910		leucine-rich repeat family protein; similar to ubiquitin family protein [Arabidopsis thaliana] (TAIR:AT2G30100.1); similar to Leucine Rich Repeat family protein, expressed [Oryza sativa (japonica cultivar-group)] (GB:ABF94607.1); contains InterPro domain Leucine-rich repeat; (InterPro:IPR001611); contains InterPro domain Leucine-rich repeat, typical subtype; (InterPro:IPR003591)	0	5	7	40	8	55	7	32	0.0227497	0.278148	0.427566	0.000545267	1.41193e-05	STAMEN-GYNOECIUM
At5g26770		similar to unknown protein [Arabidopsis thaliana] (TAIR:AT3G05830.1); similar to hypothetical protein [Oryza sativa (japonica cultivar-group)] (GB:BAD86886.1); similar to Os05g0135900 [Oryza sativa (japonica cultivar-group)] (GB:NP_001054577.1); contains InterPro domain tRNA-binding arm; (InterPro:IPR010978)	0	22	16	40	14	65	41	10	0.00407526	0.172885	0.398125	0.00617611	2.48002e-05	STAMEN-GYNOECIUM
At5g04660	cytochrome P450, family 77, subfamily A, polypeptide 4	encodes a protein with cytochrome P450 domain	0	5	19	38	8	293	2	0	0.0227497	0.278148	0.0672057	0.000880635	0	STAMEN-GYNOECIUM
At5g02540		short-chain dehydrogenase/reductase (SDR) family protein; similar to short-chain dehydrogenase/reductase (SDR) family protein [Arabidopsis thaliana] (TAIR:AT2G37540.1); similar to putative pod-specific dehydrogenase SAC25 [Brassica napus] (GB:CAB58175.1); contains InterPro domain Short-chain dehydrogenase/reductase SDR; (InterPro:IPR002198); contains InterPro domain Glucose/ribitol dehydrogenase;…	0	21	10	37	21	42	0	0	0.000596801	0.5	0.0812033	0.0686917	0.0306803	STAMEN-GYNOECIUM	CARPEL
At4g15950		contains domain DNA-DIRECTED RNA POLYMERASE II (PTHR21297)	0	11	15	36	12	42	3	14	0.00715265	0.441391	0.341544	0.00715177	0.00194573	STAMEN-GYNOECIUM
At1g17730		SNF7 family protein; similar to SNF7 family protein [Arabidopsis thaliana] (TAIR:AT1G73030.1); similar to putative developmental protein [Nicotiana benthamiana] (GB:AAO59435.1); contains InterPro domain Snf7; (InterPro:IPR005024)	0	47	41	33	15	185	27	87	0.00308476	0.002028	0.0070083	0.033093	0	STAMEN-GYNOECIUM
At5g57290		60S acidic ribosomal protein P3 (RPP3B); Identical to 60S acidic ribosomal protein P3-2 (RPP3B) [Arabidopsis Thaliana] (GB:Q9LVC9); similar to 60S acidic ribosomal protein P3 (RPP3A) [Arabidopsis thaliana] (TAIR:AT4G25890.1); similar to Os06g0701400 [Oryza sativa (japonica cultivar-group)] (GB:NP_001058484.1); similar to 60S acidic ribosomal protein P3 [Lactuca saligna] (GB:AAR22559.1); similar t…	0	13	15	33	52	43	28	25	1.70589e-07	0.000312373	0.000695721	0.0725174	0.256891	STAMEN-GYNOECIUM
At1g21980	ARABIDOPSIS THALIANA 1-PHOSPHATIDYLINOSITOL-4-PHOSPHATE 5-KINASE 1	Type I phosphatidylinositol-4-phosphate 5-kinase. Preferentially phosphorylates PtdIns4P. Induced by water stress and abscisic acid in Arabidopsis thaliana. Expressed in procambial cells of leaves, flowers and roots. A N-terminal Membrane Occupation and Recognition Nexus (MORN)affects enzyme activity and distribution.	0	51	30	32	15	82	23	47	0.00308476	0.000863671	0.0569191	0.0397618	7.52567e-07	STAMEN-GYNOECIUM
At2g29970		heat shock protein-related; similar to ATP-dependent Clp protease ClpB protein-related [Arabidopsis thaliana] (TAIR:AT1G07200.2); similar to Os11g0104300 [Oryza sativa (japonica cultivar-group)] (GB:NP_001065527.1); similar to expressed protein [Oryza sativa (japonica cultivar-group)] (GB:ABA91056.1); similar to Os12g0104300 [Oryza sativa (japonica cultivar-group)] (GB:NP_001065925.1)	0	9	8	32	8	32	8	15	0.0227497	0.431915	0.5	0.00364459	0.00364459	STAMEN-GYNOECIUM
At3g09480		histone H2B, putative; Identical to Histone H2B.5 (HTB7) [Arabidopsis Thaliana] (GB:Q9SF55); similar to histone H2B, putative [Arabidopsis thaliana] (TAIR:AT5G02570.1); similar to Probable histone H2B.3 (GB:Q1SU99); contains InterPro domain Histone-fold; (InterPro:IPR009072); contains InterPro domain Histone core; (InterPro:IPR007125); contains InterPro domain Histone-fold/TFIID-TAF/NF-Y; (InterP…	0	13	10	32	14	67	1	0	0.00407526	0.445877	0.281849	0.0302815	1.56194e-05	STAMEN-GYNOECIUM
At1g11220		similar to unknown protein [Arabidopsis thaliana] (TAIR:AT1G11230.1); similar to cotton fiber expressed protein 1 [Gossypium hirsutum] (GB:AAC33276.1); contains InterPro domain Protein of unknown function DUF761, plant; (InterPro:IPR008480)	0	14	17	31	3	14	20	0	0.110335	0.0296138	0.0134276	0.000342446	0.0296138	STAMEN-GYNOECIUM
At2g46290		eukaryotic translation initiation factor 3 subunit 2, putative / eIF-3 beta, putative / eIF3i, putative; similar to TRIP-1 (TGF-BETA RECEPTOR INTERACTING PROTEIN 1), nucleotide binding [Arabidopsis thaliana] (TAIR:AT2G46280.2); similar to TGF-beta receptor interacting protein 1 homolog (GB:AAC49079.1); contains InterPro domain Quinonprotein alcohol dehydrogenase-like; (InterPro:IPR011047); contai…	0	19	6	31	26	102	11	0	0.000155717	0.230293	0.00620896	0.319783	1.01556e-06	STAMEN-GYNOECIUM		PISTIL
At5g20060		phospholipase/carboxylesterase family protein; similar to phospholipase/carboxylesterase family protein [Arabidopsis thaliana] (TAIR:AT1G52700.1); similar to putative lysophospholipase 2 [Oryza sativa (japonica cultivar-group)] (GB:BAB62566.1); contains InterPro domain Phospholipase/Carboxylesterase; (InterPro:IPR003140)	0	19	43	30	0	65	0	54	0.5	0.00102726	1.76829e-06	5.37428e-05	5.95315e-09	STAMEN-GYNOECIUM
At1g11870	OVULE ABORTION 7	Seryl-tRNA synthetase targeted to chloroplasts and mitochondria. Its inactivation causes developmental arrest of chloroplasts and mitochondria in Nicotiana benthamiana.	0	36	16	29	26	74	7	4	0.000155717	0.184578	0.137612	0.387421	0.000344044	STAMEN-GYNOECIUM
At1g73390		similar to unknown protein [Arabidopsis thaliana] (TAIR:AT1G17940.1); similar to unknown protein [Oryza sativa (japonica cultivar-group)] (GB:BAD23062.1); contains domain PCD6 INTERACTING PROTEIN-RELATED (PTHR23030)	0	25	28	29	2	47	14	6	0.158655	0.000874193	0.000394485	0.000302842	2.73638e-06	STAMEN-GYNOECIUM		PETAL
At4g38980		unknown protein	0	6	12	29	7	6	10	24	0.030684	0.422259	0.20865	0.0047603	0.422259	STAMEN-GYNOECIUM
At5g58220	TRANSTHYRETIN-LIKE PROTEIN	encodes a transthyretin-Like protein that is a substrate of BRI1 (brassinosteroid receptor). This protein interacts with BRI1 in a kinase-dependent manner in yeast and is phosphorylated by BRI1 in vitro. Mutant analyses suggest that this protein may play; Identical to Transthyretin-like protein (TTL) [Arabidopsis Thaliana] (GB:Q9LVM5); similar to Transthyretin precursor family protein, expressed …	0	9	21	29	0	50	7	17	0.5	0.016947	0.000596801	7.00641e-05	2.86466e-07	STAMEN-GYNOECIUM
At3g62880		Homologous to pea OEP16 and barley pPORA (OEP16), a member of Arabidopsis OEP16 family.	0	7	5	28	11	7	4	12	0.00950791	0.252491	0.14442	0.0271204	0.252491	STAMEN-GYNOECIUM
At5g55930	oligopeptide transporter 1	oligopeptide transporter	0	83	8	28	152	25	3	0	1.41005e-18	0.00072852	4.1232e-16	3.1601e-11	7.36321e-12	STAMEN-GYNOECIUM	STAMEN	STAMEN
At2g11140		copia-like retrotransposon family, has a 1.0e-71 P-value blast match to GB:CAA72989 open reading frame 1 (Ty1_Copia-element) (Brassica oleracea)	0	9	7	27	8	41	0	14	0.0227497	0.431915	0.427566	0.0115743	0.000428672	STAMEN-GYNOECIUM
At2g45490	ATAURORA3	Encodes a member of a family of Ser/Thr kinases whose activities peak during cell division. Transcripts are abundant in tissues rich in dividing cells like roots and flowers but are low or absent in fully expanded leaves and stems. In interphase cells, the protein is predominantly nuclear. During mitosis, the protein associates with plant-specific cytoskeletal structures (preprophase band, phragm…	0	24	10	27	2	110	2	34	0.158655	0.00114082	0.0512342	0.000514075	2.66787e-13	STAMEN-GYNOECIUM			POLLEN
At3g03910		glutamate dehydrogenase, putative; Identical to Probable glutamate dehydrogenase 3 (EC 1.4.1.3) (GDH 3) (GSH3) [Arabidopsis Thaliana] (GB:Q9S7A0); similar to GDH2 (GLUTAMATE DEHYDROGENASE 2), oxidoreductase [Arabidopsis thaliana] (TAIR:AT5G07440.1); similar to GDH1 (GLUTAMATE DEHYDROGENASE 1), oxidoreductase [Arabidopsis thaliana] (TAIR:AT5G18170.1); similar to glutamate dehydrogenase [Nicotiana …	0	36	7	27	13	11	0	3	0.00539347	0.0100786	0.171388	0.0587588	0.386414	STAMEN-GYNOECIUM	STAMEN	PETAL
At5g17760		AAA-type ATPase family protein; similar to AAA-type ATPase family protein [Arabidopsis thaliana] (TAIR:AT5G17740.1); similar to putative AAA-type ATPase [Oryza sativa (japonica cultivar-group)] (GB:AAT37997.1); contains InterPro domain AAA-protein subdomain; (InterPro:IPR003960); contains InterPro domain AAA ATPase; (InterPro:IPR003593); contains InterPro domain AAA ATPase, central region; (Inter…	0	13	36	27	0	66	33	0	0.5	0.00539347	1.10415e-05	0.000119259	4.60278e-09	STAMEN-GYNOECIUM
At5g59460		scarecrow-like transcription factor 11 (SCL11); similar to unknown [Solanum tuberosum] (GB:ABB02621.1); contains domain FAMILY NOT NAMED (PTHR13582)	0	15	14	27	0	58	4	53	0.5	0.00308476	0.00407526	0.000119259	3.61577e-08	STAMEN-GYNOECIUM
At1g66130		oxidoreductase N-terminal domain-containing protein; similar to oxidoreductase family protein [Arabidopsis thaliana] (TAIR:AT4G09670.1); similar to Oxidoreductase family, NAD-binding Rossmann fold, putative [Medicago truncatula] (GB:ABE90143.1); contains InterPro domain Oxidoreductase, N-terminal; (InterPro:IPR000683)	0	13	14	26	6	6	10	0	0.0416318	0.12807	0.102949	0.00620896	0.5	STAMEN-GYNOECIUM
At2g22250	maternal effect embryo arrest 17	AAT/ATAAT/MEE17 (maternal effect embryo arrest 17); aspartate transaminase; similar to aminotransferase class I and II family protein [Arabidopsis thaliana] (TAIR:AT1G77670.1); similar to aspartate aminotransferase [Pinus pinaster] (GB:CAF31327.1); similar to Os01g0871300 [Oryza sativa (japonica cultivar-group)] (GB:NP_001044936.1); contains InterPro domain Aminotransferases class-I pyridoxal-pho…	0	21	15	26	44	89	23	15	1.36256e-06	0.0218322	0.00379544	0.0640884	0.00289617	STAMEN-GYNOECIUM
At5g55830		lectin protein kinase, putative; similar to lectin protein kinase family protein [Arabidopsis thaliana] (TAIR:AT3G53380.1); similar to Protein kinase; Concanavalin A-like lectin/glucanase [Medicago truncatula] (GB:ABE83261.1); similar to Os06g0285400 [Oryza sativa (japonica cultivar-group)] (GB:NP_001057404.1); contains InterPro domain Protein kinase-like; (InterPro:IPR011009); contains InterPro …	0	6	7	26	4	5	0	0	0.0786492	0.32736	0.261214	0.00225405	0.406831	STAMEN-GYNOECIUM
At1g13570		F-box family protein; similar to F-box family protein [Arabidopsis thaliana] (TAIR:AT5G56370.2); similar to Cyclin-like F-box; FBD [Medicago truncatula] (GB:ABE85825.1); contains InterPro domain FBD-like; (InterPro:IPR006566); contains InterPro domain Cyclin-like F-box; (InterPro:IPR001810); contains InterPro domain FBD; (InterPro:IPR013596); contains InterPro domain Leucine-rich repeat 2; (Inter…	0	15	15	25	3	21	16	7	0.110335	0.0227492	0.0227492	0.00164151	0.00468696	STAMEN-GYNOECIUM
At1g55890		pentatricopeptide (PPR) repeat-containing protein; similar to pentatricopeptide (PPR) repeat-containing protein [Arabidopsis thaliana] (TAIR:AT3G13160.1); similar to Os01g0785700 [Oryza sativa (japonica cultivar-group)] (GB:NP_001044469.1); similar to Pentatricopeptide repeat [Medicago truncatula] (GB:ABD28713.1); contains InterPro domain Pentatricopeptide repeat; (InterPro:IPR002885); contains I…	0	23	46	25	29	12	23	14	7.00641e-05	0.278144	0.0825539	0.350152	0.0302334	STAMEN-GYNOECIUM		PISTIL
At3g16270		binding; similar to Epsin, N-terminal; ENTH/VHS [Medicago truncatula] (GB:ABE85555.1); contains InterPro domain Armadillo-like helical; (InterPro:IPR011989); contains InterPro domain VHS; (InterPro:IPR002014); contains InterPro domain ENTH/VHS; (InterPro:IPR008942)	0	34	25	25	39	173	83	42	5.02798e-06	0.339504	0.107955	0.107955	3.80017e-11	STAMEN-GYNOECIUM
At5g54110	ARABIDOPSIS THALIANA MEMBRANE-ASSOCIATED MANNITOL-INDUCED	Encodes a highly polar protein with more than 60% hydrophilic amino acid residues that is associated with the plasma membrane. It has limited secondary structure similarity to VAP-33 from Aplysia, which may be involved in membrane trafficking.	0	13	20	25	12	10	13	19	0.00715265	0.443768	0.158651	0.0653627	0.381511	STAMEN-GYNOECIUM
At1g44810		transcription regulator; similar to DNA-binding storekeeper protein-related [Arabidopsis thaliana] (TAIR:AT4G00250.1); similar to storekeeper protein [Solanum tuberosum] (GB:CAC39398.1); contains InterPro domain Protein of unknown function DUF573; (InterPro:IPR007592)	0	5	5	24	10	6	4	0	0.0126733	0.180653	0.180653	0.0447748	0.239748	STAMEN-GYNOECIUM
At2g25060		plastocyanin-like domain-containing protein; Identical to Early nodulin-like protein 1 precursor (Phytocyanin-like protein) [Arabidopsis Thaliana] (GB:Q9SK27;GB:Q680Y2); similar to plastocyanin-like domain-containing protein [Arabidopsis thaliana] (TAIR:AT4G31840.1); similar to Blue (type 1) copper domain [Medicago truncatula] (GB:ABE93906.1); contains InterPro domain Cupredoxin; (InterPro:IPR008…	0	9	23	24	5	107	3	18	0.0569227	0.224844	0.00807772	0.00630037	4.69536e-12	STAMEN-GYNOECIUM		PISTIL
At2g43240		nucleotide-sugar transporter; similar to ATUTR6/UTR6 (UDP-GALACTOSE TRANSPORTER 6), nucleotide-sugar transporter [Arabidopsis thaliana] (TAIR:AT3G59360.2); similar to OSIGBa0130B08.1 [Oryza sativa (indica cultivar-group)] (GB:CAH67341.1); similar to PREDICTED: similar to putative nucleotide sugar transporter [Gallus gallus] (GB:XP_414469.2); similar to Os02g0604300 [Oryza sativa (japonica cultiva…	0	22	9	23	28	14	11	11	9.13863e-05	0.274248	0.0135962	0.31027	0.0633112	STAMEN-GYNOECIUM
At3g53370		DNA-binding S1FA family protein; Identical to DNA-binding protein S1FA1 (S1FA1) [Arabidopsis Thaliana] (GB:P42551;GB:Q9LFI0); similar to DNA-binding S1FA family protein [Arabidopsis thaliana] (TAIR:AT2G37120.1); similar to DNA-binding protein S1FA (GB:P42552); contains InterPro domain DNA binding protein S1FA; (InterPro:IPR006779)	0	9	37	23	17	72	17	43	0.00177559	0.133626	0.0271427	0.251163	1.87304e-05	STAMEN-GYNOECIUM
At3g63250		ATHMT-2/HMT-2; homocysteine S-methyltransferase; Identical to Homocysteine S-methyltransferase 2 (EC 2.1.1.10) (S- methylmethionine:homocysteine methyltransferase 2) (SMM:Hcy S- methyltransferase 2) (AtHMT-2) (HMT-2) [Arabidopsis Thaliana] (GB:Q9M1W4;GB:Q9SDL6); similar to HMT3 (Homocysteine S-methyltransferase 3), homocysteine S-methyltransferase [Arabidopsis thaliana] (TAIR:AT3G22740.1); simila…	0	6	20	23	15	123	7	5	0.00308476	0.0824552	0.275045	0.179393	3.98185e-11	STAMEN-GYNOECIUM
At1g66530		arginyl-tRNA synthetase, putative / arginine--tRNA ligase, putative; similar to EMB1027 (EMBRYO DEFECTIVE 1027), ATP binding / arginine-tRNA ligase [Arabidopsis thaliana] (TAIR:AT4G26300.1); similar to unnamed protein product [Oryza sativa (japonica cultivar-group)] (GB:BAB08191.1); similar to ar (GB:ABE90423.1); similar to Ar (GB:ABE80787.1); contains InterPro domain Arginyl-tRNA synthetase, cla…	0	72	41	22	38	199	47	53	6.53345e-06	0.0109411	0.405678	0.0720575	7.02771e-14	STAMEN-GYNOECIUM
At1g70570		anthranilate phosphoribosyltransferase, putative; similar to Os02g0131200 [Oryza sativa (japonica cultivar-group)] (GB:NP_001045789.1); similar to glycosyl transferase, putative [uncultured bacterium 439] (GB:AAR37657.1); contains domain Nucleoside phosphorylase/phosphoribosyltransferase catalytic domain (SSF52418); contains domain Nucleoside phosphorylase/phosphoribosyltransferase N-terminal dom…	0	23	46	22	30	51	12	21	5.37428e-05	0.248278	0.0971745	0.216378	0.0494732	STAMEN-GYNOECIUM
At3g18215		similar to unknown protein [Arabidopsis thaliana] (TAIR:AT5G24600.1); similar to hypothetical protein [Oryza sativa (japonica cultivar-group)] (GB:BAC55679.1); similar to Os02g0292800 [Oryza sativa (japonica cultivar-group)] (GB:NP_001046597.1); similar to Os08g0153900 [Oryza sativa (japonica cultivar-group)] (GB:NP_001061011.1); contains InterPro domain Protein of unknown function DUF599; (Inter…	0	17	34	22	5	121	65	56	0.0569227	0.0352187	0.000512329	0.0103493	1.3578e-13	STAMEN-GYNOECIUM
At1g71270	POKY POLLEN TUBE	Encodes a homolog of the yeast Vps52p/SAC2. The yeast protein has been shown to be located at the late Golgi and to function in a complex involved in retrograde trafficking of vesicles between the early endosomal compartment and the trans-Golgi network.	0	19	24	21	20	62	6	3	0.000782616	0.454924	0.334904	0.456033	0.000519434	STAMEN-GYNOECIUM
At3g19080		SWIB complex BAF60b domain-containing protein; similar to SWIB complex BAF60b domain-containing protein [Arabidopsis thaliana] (TAIR:AT1G49520.1); similar to SWIB complex BAF60b domain-containing protein, putative, expressed [Oryza sativa (japonica cultivar-group)] (GB:ABF99032.1); contains InterPro domain MDM2 oncoprotein; (InterPro:IPR010984); contains InterPro domain SWIB/MDM2; (InterPro:IPR00…	0	7	8	21	5	30	3	28	0.0569227	0.341545	0.278148	0.0132492	0.00140348	STAMEN-GYNOECIUM
At3g62310		RNA helicase, putative; similar to RNA helicase, putative [Arabidopsis thaliana] (TAIR:AT2G47250.1); similar to ATP-dependent RNA helicase, putative [Arabidopsis thaliana] (TAIR:AT3G26560.1); similar to EMB2733/ESP3 (EMBRYO DEFECTIVE 2733), ATP-dependent RNA helicase [Arabidopsis thaliana] (TAIR:AT1G32490.1); similar to Pre-mRNA splicing factor ATP-dependent RNA helicase, putative, expressed [Ory…	0	15	17	21	10	79	34	16	0.0126733	0.239747	0.170398	0.0812033	1.15802e-07	STAMEN-GYNOECIUM		PISTIL
At1g02120	VASCULAR ASSOCIATED DEATH1	VAD1 (VASCULAR ASSOCIATED DEATH1); similar to C2 domain-containing protein / GRAM domain-containing protein [Arabidopsis thaliana] (TAIR:AT3G59660.1); similar to unnamed protein product [Ostreococcus tauri] (GB:CAL53388.1); contains InterPro domain GRAM; (InterPro:IPR004182)	0	47	48	20	60	354	39	36	2.15823e-08	0.18708	0.207095	0.000782361	0	STAMEN-GYNOECIUM
At1g50360	Myosin-like protein VIIA	member of Myosin-like proteins	0	6	10	20	4	22	11	6	0.0786492	0.32736	0.128418	0.0104599	0.00627689	STAMEN-GYNOECIUM
At1g71695		peroxidase 12 (PER12) (P12) (PRXR6); Identical to Peroxidase 12 precursor (EC 1.11.1.7) (Atperox P12) (PRXR6) (ATP4a) (PER12) [Arabidopsis Thaliana] (GB:Q96520;GB:Q43734); similar to peroxidase, putative [Arabidopsis thaliana] (TAIR:AT4G08770.1); similar to peroxidase [Nicotiana tabacum] (GB:AAK52084.1); contains InterPro domain Haem peroxidase; (InterPro:IPR010255); contains InterPro domain Haem…	0	5	9	20	2	24	1	0	0.158655	0.211338	0.0677954	0.0033275	0.00114082	STAMEN-GYNOECIUM
At5g56380		F-box family protein; similar to F-box family protein [Arabidopsis thaliana] (TAIR:AT1G32375.1); similar to Cyclin-like F-box; FBD [Medicago truncatula] (GB:ABE92019.1); contains InterPro domain FBD-like; (InterPro:IPR006566); contains InterPro domain Cyclin-like F-box; (InterPro:IPR001810); contains InterPro domain FBD; (InterPro:IPR013596); contains InterPro domain Leucine-rich repeat 2; (Inter…	0	10	15	20	9	19	4	8	0.016947	0.435565	0.193235	0.0743144	0.0907215	STAMEN-GYNOECIUM
At5g10070		RNase L inhibitor protein-related; similar to 80A08_4 [Brassica rapa subsp. pekinensis] (GB:AAZ67589.1); contains InterPro domain Possible metal-binding region in RNase L inhibitor, RLI; (InterPro:IPR007209); contains InterPro domain Protein of unknown function DUF367; (InterPro:IPR007177)	0	15	28	19	5	34	13	17	0.0569227	0.0569213	0.00231904	0.0216528	0.000512329	STAMEN-GYNOECIUM
At5g54650	FORMIN HOMOLOGY5	Encodes a protein with similarity to formins that is involved in cytokinesis. Loss of function mutations exhibit delayed cellularization during endosperm development. FH5 is expressed in the endosperm and the protein localizes to the cell plate.	0	9	5	19	15	19	0	18	0.00308476	0.193235	0.0569213	0.31381	0.31381	STAMEN-GYNOECIUM
At2g46260		BTB/POZ domain-containing protein; similar to ATPOB1 (Arabidopsis thaliana POZ/BTB containing-protein 1), protein binding [Arabidopsis thaliana] (TAIR:AT3G61600.1); similar to putative GAMYB-binding protein [Oryza sativa (japonica cultivar-group)] (GB:BAD61652.1); similar to GAMYB-binding protein [Hordeum vulgare subsp. vulgare] (GB:AAT40121.1); similar to Os06g0507400 [Oryza sativa (japonica cul…	0	71	35	18	79	85	37	66	1.63768e-10	0.322071	0.00178337	5.94058e-06	0.370201	STAMEN-GYNOECIUM		STAMEN	POLLEN
At5g64500		membrane protein-related; similar to transporter-related [Arabidopsis thaliana] (TAIR:AT2G22730.1); similar to Major facilitator superfamily MFS_1 [Medicago truncatula] (GB:ABE84791.1); contains InterPro domain Major facilitator superfamily; (InterPro:IPR007114); contains InterPro domain Major facilitator superfamily MFS_1; (InterPro:IPR011701)	0	6	24	18	17	8	15	6	0.00177559	0.0524145	0.21975	0.45243	0.101543	STAMEN-GYNOECIUM
At1g15060		similar to unknown protein [Arabidopsis thaliana] (TAIR:AT1G73750.1); similar to Os01g0692600 [Oryza sativa (japonica cultivar-group)] (GB:NP_001043943.1); similar to unknown protein [Oryza sativa (japonica cultivar-group)] (GB:BAD82496.1); contains InterPro domain Esterase/lipase/thioesterase; (InterPro:IPR000379)	0	6	7	17	2	8	4	0	0.158655	0.158654	0.119295	0.00748003	0.0898552	STAMEN-GYNOECIUM		SEPAL
At1g73210		similar to unknown protein [Arabidopsis thaliana] (TAIR:AT1G17830.1); similar to hypothetical protein [Oryza sativa (japonica cultivar-group)] (GB:AAO39871.1); similar to Os10g0494000 [Oryza sativa (japonica cultivar-group)] (GB:NP_001064942.1); similar to hypothetical protein [Oryza sativa (japonica cultivar-group)] (GB:AAP46235.1); contains InterPro domain Protein of unknown function DUF789; (I…	0	9	8	17	11	60	1	20	0.00950791	0.375914	0.313246	0.211336	1.96009e-05	STAMEN-GYNOECIUM
At5g21070		similar to Os01g0277700 [Oryza sativa (japonica cultivar-group)] (GB:NP_001042737.1); similar to unknown protein [Oryza sativa (japonica cultivar-group)] (GB:BAD81147.1)	0	14	15	17	10	51	11	22	0.0126733	0.281849	0.239747	0.170398	0.000102782	STAMEN-GYNOECIUM
At5g22830	Arabidopsis thaliana Mg transporter 10	putative Mg(2+) transport protein	0	5	5	17	2	21	7	0	0.158655	0.211338	0.211338	0.00748003	0.00254384	STAMEN-GYNOECIUM
At2g47920		kinase interacting family protein; similar to kinase interacting family protein [Arabidopsis thaliana] (TAIR:AT1G03470.2); similar to Os07g0666600 [Oryza sativa (japonica cultivar-group)] (GB:NP_001060570.1); similar to expressed protein [Oryza sativa (japonica cultivar-group)] (GB:ABA99825.1); similar to Os12g0605200 [Oryza sativa (japonica cultivar-group)] (GB:NP_001067222.1); contains InterPro…	0	5	12	16	4	8	0	0	0.0786492	0.406831	0.0786479	0.0288885	0.207107	STAMEN-GYNOECIUM
At4g25240	SKU5 SIMILAR 1	Encodes GPI-anchored SKU5-like protein.	0	17	20	16	7	49	0	11	0.030684	0.0744549	0.0384386	0.0922555	3.61271e-05	STAMEN-GYNOECIUM
At5g50230		nucleotide binding; similar to transducin family protein / WD-40 repeat family protein [Arabidopsis thaliana] (TAIR:AT3G49660.1); similar to Os03g0746600 [Oryza sativa (japonica cultivar-group)] (GB:NP_001051251.1); similar to putative WD-repeat protein [Oryza sativa (japonica cultivar-group)] (GB:AAK71564.1); contains InterPro domain WD-40 repeat; (InterPro:IPR001680); contains InterPro domain W…	0	24	12	16	15	46	8	4	0.00308476	0.154085	0.341544	0.449469	0.00250264	STAMEN-GYNOECIUM
At2g34680	Auxin-Induced in Root cultures 9	isolated from differential screening of a cDNA library from auxin-treated root culture. sequence does not show homology to any known proteins and is predicted to be extracellular.	0	8	8	15	1	24	1	16	0.23975	0.0494793	0.0494793	0.00666379	0.000571507	STAMEN-GYNOECIUM
At2g20310	RPM1 INTERACTING PROTEIN 13	similar to unknown protein [Arabidopsis thaliana] (TAIR:AT4G28690.1); similar to Os10g0466000 [Oryza sativa (japonica cultivar-group)] (GB:NP_001064801.1); similar to unknown protein [Oryza sativa (japonica cultivar-group)] (GB:AAK27810.1)	0	17	7	14	15	59	6	38	0.00308476	0.401292	0.113897	0.447766	0.00014907	STAMEN-GYNOECIUM
At2g41990		similar to unknown protein [Arabidopsis thaliana] (TAIR:AT4G35170.1); similar to H0814G11.12 [Oryza sativa (indica cultivar-group)] (GB:CAJ86345.1); similar to CAA30379.1 protein [Oryza sativa] (GB:CAB53482.1)	0	11	17	14	5	121	0	0	0.0569227	0.14442	0.0352187	0.0721441	1.3578e-13	STAMEN-GYNOECIUM
At3g27030		similar to unknown protein [Arabidopsis thaliana] (TAIR:AT5G40970.1); similar to Os02g0509500 [Oryza sativa (japonica cultivar-group)] (GB:NP_001046927.1); similar to expressed protein [Oryza sativa (japonica cultivar-group)] (GB:ABA93771.1); similar to conserved hypothetical protein [Medicago truncatula] (GB:ABE92575.1)	0	5	15	14	5	62	2	20	0.0569227	0.5	0.0569213	0.0721441	4.23499e-07	STAMEN-GYNOECIUM
At5g41370	ARABIDOPSIS HOMOLOG OF XERODERMA PIGMENTOSUM COMPLEMENTATION GROUP B 1	Encodes XPB1, a DNA repair protein and transcription factor. Arabidopsis thaliana has duplicated XPB gene (AtXPB1 and AtXPB2, with high similarity to each other). XPB proteins are involved in both DNA repair and transcription, they are component of the transcription factor IIH (TFIIH) and are responsible for DNA helicase activity during nucleotide (nt) excision repair (NER). Complementation assay…	0	10	18	14	24	39	37	9	0.000265962	0.0447748	0.256341	0.12567	0.0907177	STAMEN-GYNOECIUM		PISTIL
At1g73875		endonuclease/exonuclease/phosphatase family protein; similar to unknown protein [Arabidopsis thaliana] (TAIR:AT3G18500.2); similar to Endonuclease/exonuclease/phosphatase [Medicago truncatula] (GB:ABE91612.1); contains InterPro domain Endonuclease/exonuclease/phosphatase; (InterPro:IPR005135)	0	15	11	13	0	103	10	5	0.5	0.00308476	0.00950791	0.00539347	3.57048e-13	STAMEN-GYNOECIUM
At2g44850		similar to unknown protein [Arabidopsis thaliana] (TAIR:AT2G45380.1); similar to putative protein [Oryza sativa] (GB:CAC39059.1); contains domain Cutinase-like (SSF52259)	0	13	10	13	17	30	1	20	0.00177559	0.302786	0.170398	0.302786	0.0899798	STAMEN-GYNOECIUM
At3g20170		armadillo/beta-catenin repeat family protein; similar to armadillo/beta-catenin repeat family protein / F-box family protein [Arabidopsis thaliana] (TAIR:AT2G44900.1); similar to unnamed protein product [Kluyveromyces lactis] (GB:XP_451490.1); contains InterPro domain Armadillo; (InterPro:IPR000225); contains InterPro domain Armadillo-like helical; (InterPro:IPR011989); contains InterPro domain H…	0	9	19	13	5	41	9	16	0.0569227	0.224844	0.0216528	0.0912093	8.72449e-05	STAMEN-GYNOECIUM
At4g14540		CCAAT-box binding transcription factor subunit B (NF-YB) (HAP3 ) (AHAP3) family; Identical to Nuclear transcription factor Y subunit B-3 (AtNF-YB-3) (Transcriptional activator HAP3C) (NFYB3) [Arabidopsis Thaliana] (GB:O23310); similar to CCAAT-box binding transcription factor subunit B (NF-YB) (HAP3 ) (AHAP3) family (Hap3b) [Arabidopsis thaliana] (TAIR:AT5G47640.1); similar to transcription facto…	0	46	13	13	62	7	39	10	1.28887e-08	0.138138	3.15399e-05	3.15399e-05	1.41995e-06	STAMEN-GYNOECIUM
At4g37650	SHORT ROOT	Involved in radial organization of the root and shoot axial organs. Essential for normal shoot gravitropism. The protein moves in a highly specific manner from the cells of the stele in which it is synthesized outward.	0	22	24	13	19	35	6	24	0.00102726	0.370208	0.294883	0.226624	0.0618238	STAMEN-GYNOECIUM
At1g70550		similar to unknown protein [Arabidopsis thaliana] (TAIR:AT1G10750.1); similar to unknown protein [Arabidopsis thaliana] (TAIR:AT1G23340.2); similar to putative carboxyl-terminal proteinase [Gossypium hirsutum] (GB:AAK84952.2); contains InterPro domain Protein of unknown function DUF239, plant; (InterPro:IPR004314)	0	7	7	12	0	28	0	12	0.5	0.030684	0.030684	0.00715265	9.13863e-05	STAMEN-GYNOECIUM
At2g48100		exonuclease family protein; similar to exonuclease family protein [Arabidopsis thaliana] (TAIR:AT5G40310.1); similar to hypothetical protein [Oryza sativa (japonica cultivar-group)] (GB:BAB16921.1); similar to Os02g0709000 [Oryza sativa (japonica cultivar-group)] (GB:NP_001047886.1); contains InterPro domain Exonuclease; (InterPro:IPR006055); contains InterPro domain Polynucleotidyl transferase, …	0	5	26	12	3	12	5	0	0.110335	0.308537	0.00126349	0.0501728	0.0501728	STAMEN-GYNOECIUM
At3g02820		zinc knuckle (CCHC-type) family protein; similar to Zinc finger, CCHC-type [Medicago truncatula] (GB:ABE89063.1); contains InterPro domain Replication fork protection component Swi3; (InterPro:IPR012923); contains InterPro domain Zinc finger, CCHC-type; (InterPro:IPR001878)	0	19	27	12	0	70	8	9	0.5	0.00102726	0.000119259	0.00715265	1.64645e-09	STAMEN-GYNOECIUM		SEPAL
At4g26500	EMBRYO DEFECTIVE 1374	Sulfur acceptor that interacts with and activates the cysteine desulfurases, AtSufS in plastids and AtNifS1 in mitochondria, and both activations are vital during embryogenesis. Dual localization in mitochondria and chloroplasts. Involved in Fe-S cluster biogenesis in mitochondria and plastids. Expressed in all major tissues, with higher expression in green parts. Its expression is light-dependen…	0	16	7	12	9	30	14	5	0.016947	0.161096	0.361836	0.321713	0.00870747	STAMEN-GYNOECIUM
At5g10460		haloacid dehalogenase-like hydrolase family protein; similar to Haloacid dehalogenase-like hydrolase [Medicago truncatula] (GB:ABE83901.1); contains InterPro domain HAD-superfamily subfamily IIA hydrolase, hypothetical 3; (InterPro:IPR006356); contains InterPro domain Haloacid dehalogenase-like hydrolase; (InterPro:IPR005834)	0	12	33	12	21	74	17	36	0.000596801	0.133965	0.1241	0.133965	6.02254e-05	STAMEN-GYNOECIUM
At1g02970	ARABIDOPSIS WEE1 KINASE HOMOLOG	Protein kinase that negatively regulates the entry into mitosis.	0	12	5	11	2	30	0	9	0.158655	0.02939	0.211338	0.0387771	0.00023258	STAMEN-GYNOECIUM
At1g16590	Reversionless 7	putative translesion synthesis polymerase zeta subunit, homologous to Y-family DNA polymerases, contains BRCT domain. Mutants are sensitive to UV-B radiation. Gene is involved in damage-tolerance mechanisms through translesion synthesis(TLS).	0	8	6	11	0	20	0	12	0.5	0.0227497	0.0416318	0.00950791	0.000782616	STAMEN-GYNOECIUM
At4g19870		kelch repeat-containing F-box family protein; similar to kelch repeat-containing F-box family protein [Arabidopsis thaliana] (TAIR:AT4G19865.1); similar to Cyclin-like F-box; Serine/threonine protein phosphatase, BSU1 [Medicago truncatula] (GB:ABE89413.1); contains InterPro domain Cyclin-like F-box; (InterPro:IPR001810); contains InterPro domain Galactose oxidase, central; (InterPro:IPR011043); c…	0	14	5	11	6	25	1	0	0.0416318	0.102949	0.415585	0.195584	0.00791005	STAMEN-GYNOECIUM
At5g09240		transcriptional coactivator p15 (PC4) family protein; similar to KIWI, DNA binding / transcription coactivator [Arabidopsis thaliana] (TAIR:AT5G09250.1); similar to Os01g0706000 [Oryza sativa (japonica cultivar-group)] (GB:NP_001044014.1); similar to Os02g0553600 [Oryza sativa (japonica cultivar-group)] (GB:NP_001047113.1); similar to ENSANGP00000015817 [Anopheles gambiae str. PEST] (GB:XP_320484…	0	20	32	11	4	116	5	2	0.0786492	0.0104599	0.000483612	0.10062	2.41474e-13	STAMEN-GYNOECIUM
At5g13550	Sulfate transporter 4.1	Encodes a sulfate transporter.	0	52	10	11	30	193	26	52	5.37428e-05	0.0429	0.0126722	0.0179419	5.88418e-15	STAMEN-GYNOECIUM		PETAL
At5g15260		structural constituent of ribosome; similar to structural constituent of ribosome [Arabidopsis thaliana] (TAIR:AT3G01170.1); similar to AT5g15260/F8M21_150 [Medicago truncatula] (GB:ABE80371.1); contains InterPro domain Ribosomal protein L34e; (InterPro:IPR008195)	0	7	5	11	5	97	19	59	0.0569227	0.341545	0.5	0.14442	5.91037e-11	STAMEN-GYNOECIUM
At5g42320		zinc carboxypeptidase family protein; similar to Zinc carboxypeptidase family protein [Tetrahymena thermophila SB210] (GB:XP_001020811.1); similar to Os02g0119300 [Oryza sativa (japonica cultivar-group)] (GB:NP_001045700.1); contains InterPro domain Peptidase M14, carboxypeptidase A; (InterPro:IPR000834)	0	14	30	11	10	27	21	2	0.0126733	0.281849	0.0126722	0.438685	0.0240634	STAMEN-GYNOECIUM
At5g59400		similar to unknown protein [Arabidopsis thaliana] (TAIR:AT4G11960.1); similar to unknown protein [Oryza sativa] (GB:AAK73156.1); contains domain DNA ligase/mRNA capping enzyme, catalytic domain (SSF56091)	0	9	7	11	4	26	19	3	0.0786492	0.163398	0.261214	0.10062	0.00225405	STAMEN-GYNOECIUM
At1g34340		esterase/lipase/thioesterase family protein; similar to embryogenesis-associated protein-related [Arabidopsis thaliana] (TAIR:AT5G49950.1); similar to putative late embryonic abundant protein EMB8 [Oryza sativa (japonica cultivar-group)] (GB:BAD25578.1); similar to Os05g0432600 [Oryza sativa (japonica cultivar-group)] (GB:NP_001055633.1); similar to Os01g0871100 [Oryza sativa (japonica cultivar-g…	0	41	21	10	25	85	22	5	0.000203442	0.0818602	0.338325	0.0364965	2.61145e-05	STAMEN-GYNOECIUM
At2g03980		GDSL-motif lipase/hydrolase family protein; similar to GDSL-motif lipase/hydrolase family protein [Arabidopsis thaliana] (TAIR:AT2G04020.1); similar to GDSL-like Lipase/Acylhydrolase [Medicago truncatula] (GB:ABE91416.1); contains InterPro domain Lipolytic enzyme, G-D-S-L; (InterPro:IPR001087)	0	12	12	10	4	107	22	12	0.0786492	0.0786479	0.0786479	0.128418	2.36766e-12	STAMEN-GYNOECIUM	CARPEL	STAMEN	POLLEN
At2g25300		transferase, transferring glycosyl groups / transferase, transferring hexosyl groups; similar to galactosyltransferase family protein [Arabidopsis thaliana] (TAIR:AT4G32120.1); similar to Os06g0176200 [Oryza sativa (japonica cultivar-group)] (GB:NP_001056954.1); similar to beta 1,3-glycosyltransferase-like protein II [Oryza sativa] (GB:CAD44838.2); contains InterPro domain Glycosyl transferase, f…	0	12	39	10	2	50	1	10	0.158655	0.02939	2.19389e-05	0.0512342	1.2575e-06	STAMEN-GYNOECIUM
At3g08880		similar to unknown protein [Arabidopsis thaliana] (TAIR:AT5G01570.1); similar to Os04g0445400 [Oryza sativa (japonica cultivar-group)] (GB:NP_001052902.1)	0	19	23	10	2	31	0	10	0.158655	0.0043556	0.00148955	0.0512342	0.000178687	STAMEN-GYNOECIUM
At3g63440	CYTOKININ OXIDASE/DEHYDROGENASE 6	This gene used to be called AtCKX7. It encodes a protein whose sequence is similar to cytokinin oxidase/dehydrogenase, which catalyzes the degradation of cytokinins.	0	21	5	10	14	27	0	0	0.00407526	0.201388	0.0721441	0.281849	0.0755525	STAMEN-GYNOECIUM
At4g31310		avirulence-responsive protein-related / avirulence induced gene (AIG) protein-related; similar to unknown protein [Arabidopsis thaliana] (TAIR:AT2G24390.1); similar to Os06g0702700 [Oryza sativa (japonica cultivar-group)] (GB:NP_001058493.1); similar to hypothetical protein SNOG_11054 [Phaeosphaeria nodorum SN15] (GB:EAT81553.1); similar to hypothetical protein CHGG_02445 [Chaetomium globosum CBS…	0	5	10	10	20	32	12	7	0.000782616	0.0169463	0.0983494	0.0983494	0.119652	STAMEN-GYNOECIUM
At4g35070		similar to SBP1 (S-RIBONUCLEASE BINDING PROTEIN 1), protein binding / zinc ion binding [Arabidopsis thaliana] (TAIR:AT1G45976.1); similar to S-RNase binding protein 1 [Solanum chacoense] (GB:AAS76633.1); similar to Os04g0403200 [Oryza sativa (japonica cultivar-group)] (GB:NP_001052696.1); contains domain RING/U-box (SSF57850); contains domain SURVIVIN RELATED (PTHR10044:SF13); contains domain INH…	0	37	18	10	17	5	0	0	0.00177559	0.0271427	0.45243	0.170398	0.0352187	STAMEN-GYNOECIUM		PISTIL
At1g56180		similar to unknown protein [Arabidopsis thaliana] (TAIR:AT5G27290.1); similar to Os02g0169000 [Oryza sativa (japonica cultivar-group)] (GB:NP_001046019.1); similar to conserved hypothetical protein [Medicago truncatula] (GB:ABE81004.1)	0	6	20	9	26	39	24	14	0.000155717	0.00620896	0.265803	0.0210807	0.127099	STAMEN-GYNOECIUM
At2g07690		minichromosome maintenance family protein / MCM family protein; similar to DNA replication licensing factor, putative [Arabidopsis thaliana] (TAIR:AT2G16440.1); similar to DNA replication licensing factor mcm5-A (Minichromosome maintenance protein 5-A) (xMCM5-A) (CDC46 homolog-A) (xCDC46-A) (CDC46p) (p92) (GB:P55862); similar to DNA replication licensing factor, MCM5 component (ISS) [Ostreococcus…	0	79	52	9	52	28	1	16	1.70589e-07	0.0476405	0.5	4.94743e-05	0.0288848	STAMEN-GYNOECIUM
At4g11860		similar to unknown protein [Arabidopsis thaliana] (TAIR:AT4G22960.1); similar to hypothetical protein LOC505719 [Bos taurus] (GB:NP_001039389.1); similar to Os06g0712400 [Oryza sativa (japonica cultivar-group)] (GB:NP_001058557.1); contains InterPro domain Protein of unknown function DUF544; (InterPro:IPR007518)	0	12	5	9	46	6	3	27	8.09561e-07	0.000797246	2.4567e-05	0.000209428	4.38311e-05	STAMEN-GYNOECIUM
At5g40570		surfeit locus protein 2 family protein / SURF2 family protein; similar to unknown protein [Arabidopsis thaliana] (TAIR:AT5G14440.2); similar to OSIGBa0158F13.7 [Oryza sativa (indica cultivar-group)] (GB:CAH66876.1); similar to OSJNBa0044K18.33 [Oryza sativa (japonica cultivar-group)] (GB:CAE05892.1); similar to surfeit 2 [Xenopus tropicalis] (GB:NP_001011201.1); contains InterPro domain Surfeit l…	0	17	16	9	15	79	0	4	0.00308476	0.401292	0.449469	0.193235	1.52148e-06	STAMEN-GYNOECIUM
At1g53760		similar to hypothetical protein MtrDRAFT_AC135796g15v1 [Medicago truncatula] (GB:ABE82080.1)	0	14	19	8	10	14	3	17	0.0126733	0.281849	0.118647	0.36944	0.281849	STAMEN-GYNOECIUM
At3g14870		similar to unknown protein [Arabidopsis thaliana] (TAIR:AT1G53380.3); similar to Plant protein of unknown function (DUF641), putative [Medicago truncatula] (GB:ABE77500.1); contains InterPro domain Protein of unknown function DUF641, plant; (InterPro:IPR006943)	0	13	21	8	8	93	11	13	0.0227497	0.220198	0.0439102	0.5	1.10967e-09	STAMEN-GYNOECIUM
At3g52090	Arabidopsis thaliana RNA polymerase II 13.6 kDa subunit	RNA polymerase II 13.6 kDa subunit (AtRPB13.6) mRNA,	0	12	11	8	4	87	0	75	0.0786492	0.0786479	0.10062	0.207107	3.80996e-10	STAMEN-GYNOECIUM
At4g12960		gamma interferon responsive lysosomal thiol reductase family protein / GILT family protein; similar to gamma interferon responsive lysosomal thiol reductase family protein / GILT family protein [Arabidopsis thaliana] (TAIR:AT4G12900.1); similar to putative legumaturain [Oryza sativa (japonica cultivar-group)] (GB:BAD73620.1); contains InterPro domain Gamma interferon inducible lysosomal thiol red…	0	88	402	8	90	5498	0	4	9.83137e-12	0.457788	0	2.35043e-09	0	STAMEN-GYNOECIUM	CARPEL		POLLEN
At4g13630		similar to unknown protein [Arabidopsis thaliana] (TAIR:AT1G04890.1); similar to Protein of unknown function, DUF593, putative [Oryza sativa (japonica cultivar-group)] (GB:AAX95673.1); similar to Os03g0259900 [Oryza sativa (japonica cultivar-group)] (GB:NP_001049616.1); similar to Os04g0311500 [Oryza sativa (japonica cultivar-group)] (GB:NP_001052441.1); contains InterPro domain Protein of unknow…	0	33	20	8	23	34	4	3	0.000347931	0.172345	0.373156	0.028388	0.151441	STAMEN-GYNOECIUM
At4g21550		transcriptional factor B3 family protein; similar to HSI2 (High-level expression of Sugar-Inducible gene 2), transcription factor/ transcriptional repressor [Arabidopsis thaliana] (TAIR:AT2G30470.1); similar to VP1/ABI3 family regulatory protein-like protein [Oryza sativa (japonica cultivar-group)] (GB:BAC20873.1); contains InterPro domain Transcriptional factor B3; (InterPro:IPR003340)	0	12	11	8	17	37	0	0	0.00177559	0.255738	0.211336	0.101543	0.0271427	STAMEN-GYNOECIUM
At5g07320		mitochondrial substrate carrier family protein; similar to mitochondrial substrate carrier family protein [Arabidopsis thaliana] (TAIR:AT5G61810.1); similar to mitochondrial substrate carrier family protein [Arabidopsis thaliana] (TAIR:AT5G51050.1); similar to putative Mcsc-pending-prov protein [Oryza sativa (japonica cultivar-group)] (GB:BAD15855.1); similar to Os06g0604500 [Oryza sativa (japoni…	0	6	13	8	6	8	1	0	0.0416318	0.5	0.12807	0.352728	0.352728	STAMEN-GYNOECIUM
At5g26040	histone deacetylase 2	Class III RPD3 type protein	0	6	11	8	2	24	7	2	0.158655	0.158654	0.0387771	0.0898552	0.00114082	STAMEN-GYNOECIUM
At5g40270		metal-dependent phosphohydrolase HD domain-containing protein; similar to metal-dependent phosphohydrolase HD domain-containing protein [Arabidopsis thaliana] (TAIR:AT5G40290.1); similar to Os01g0109300 [Oryza sativa (japonica cultivar-group)] (GB:NP_001041793.1); similar to Metal-dependent phosphohydrolase (ISS) [Ostreococcus tauri] (GB:CAL49984.1); contains InterPro domain Metal-dependent phosp…	0	5	6	8	2	21	0	19	0.158655	0.211338	0.158654	0.0898552	0.00254384	STAMEN-GYNOECIUM
At5g56580	ARABIDOPSIS NQK1	member of MAP Kinase Kinase	0	7	8	8	1	132	0	7	0.23975	0.0668064	0.0494793	0.0494793	4.44089e-16	STAMEN-GYNOECIUM
At1g10240	FAR1-RELATED SEQUENCE 11	FRS11 (FAR1-RELATED SEQUENCE 11); zinc ion binding; similar to FRS10 (FAR1-RELATED SEQUENCE 10), zinc ion binding [Arabidopsis thaliana] (TAIR:AT5G28530.1); similar to P0041A24.3 [Oryza sativa (japonica cultivar-group)] (GB:CAE01491.1); similar to FAR1 [Medicago truncatula] (GB:ABE91851.1); similar to FAR1; Zinc finger, SWIM-type [Medicago truncatula] (GB:ABE78949.1); contains InterPro domain Zin…	0	14	17	7	13	15	5	3	0.00539347	0.445877	0.302786	0.171388	0.394633	STAMEN-GYNOECIUM
At1g44820		aminoacylase, putative / N-acyl-L-amino-acid amidohydrolase, putative; similar to aminoacylase, putative / N-acyl-L-amino-acid amidohydrolase, putative [Arabidopsis thaliana] (TAIR:AT1G44180.1); similar to Peptidase dimerisation [Medicago truncatula] (GB:ABE89221.1); similar to Os06g0210200 [Oryza sativa (japonica cultivar-group)] (GB:NP_001057113.1); contains InterPro domain Peptidase M20; (Inte…	0	16	27	7	8	104	28	36	0.0227497	0.124104	0.0115743	0.427566	7.05831e-11	STAMEN-GYNOECIUM		PETAL
At1g75140		similar to unknown protein [Arabidopsis thaliana] (TAIR:AT1G19370.1); similar to hypothetical protein [Oryza sativa (japonica cultivar-group)] (GB:BAC22202.1); contains InterPro domain Cytochrome cd1-nitrite reductase-like, C-terminal haem d1; (InterPro:IPR011048); contains InterPro domain WD40-like; (InterPro:IPR011046)	0	13	50	7	19	53	2	19	0.00102726	0.226624	0.00415772	0.048044	0.00230253	STAMEN-GYNOECIUM
At2g44020		mitochondrial transcription termination factor-related / mTERF-related; similar to mitochondrial transcription termination factor family protein / mTERF family protein [Arabidopsis thaliana] (TAIR:AT4G02990.1); similar to Os02g0783100 [Oryza sativa (japonica cultivar-group)] (GB:NP_001048323.1); similar to Mitochodrial transcription termination factor-related [Medicago truncatula] (GB:ABE90712.1)…	0	10	28	7	20	43	2	18	0.000782616	0.0983494	0.207102	0.0384386	0.0202278	STAMEN-GYNOECIUM
At3g05330	A. THALIANA TAN1	Encodes a protein with moderate sequence similarity to the maize microtubule-binding protein TANGLED1. A single base-pair deletion (-A) at position Chr3:1519176 in Columbia relative to the Landsberg erecta and Achkarren-2 ecotype (see ESTs DR378436 and CB26450) introduces a frame-shift and premature termination codon. The protein encoded from the Columbia gene is truncated by 29 amino acids relat…	0	5	30	7	13	24	0	0	0.00539347	0.0912093	0.0333867	0.171388	0.100493	STAMEN-GYNOECIUM
At3g63030	methyl-CpG-binding domain 4	Protein containing methyl-CpG-binding domain.Has sequence similarity to human MBD proteins.	0	17	11	7	3	27	0	0	0.110335	0.0134276	0.0652837	0.185545	0.000972734	STAMEN-GYNOECIUM
At4g02570	CULLIN 1	Encodes a cullin that is a component of SCF ubiquitin ligase complexes involved in mediating responses to auxin and jasmonic acid. Homozygous auxin-resistant mutants arrest growth soon after germination, lacking a root and hypocotyl. Heterozygotes display a variety of phenotypes consistent with impaired auxin response.	0	21	20	7	11	314	18	14	0.00950791	0.105646	0.126515	0.252491	0	STAMEN-GYNOECIUM			POLLEN
At5g11640		similar to Thioredoxin-like protein (ISS) [Ostreococcus tauri] (GB:CAL50184.1); similar to Os01g0200400 [Oryza sativa (japonica cultivar-group)] (GB:NP_001042316.1); contains InterPro domain Thioredoxin-like fold; (InterPro:IPR012336); contains InterPro domain Thioredoxin domain 2; (InterPro:IPR006663); contains InterPro domain Thioredoxin fold; (InterPro:IPR012335)	0	13	13	7	5	120	5	59	0.0569227	0.0912093	0.0912093	0.341545	1.7486e-13	STAMEN-GYNOECIUM
At5g24330	Arabidopsis thaliana Trithorax- related protein 6	Encodes a SET-domain protein. Contains a PCNA-binding domain. ATXR6 accumulates preferentially during the late G1 or S phase, suggesting that it plays a role in cell-cycle regulation or progression.	0	13	5	7	2	43	0	39	0.158655	0.0223041	0.211338	0.119295	7.73538e-06	STAMEN-GYNOECIUM
At1g26260		basic helix-loop-helix (bHLH) family protein; similar to basic helix-loop-helix (bHLH) family protein [Arabidopsis thaliana] (TAIR:AT1G68920.3); similar to TA1 protein [Oryza sativa (japonica cultivar-group)] (GB:CAE00874.1); similar to Os06g0275600 [Oryza sativa (japonica cultivar-group)] (GB:NP_001057380.1); similar to Os09g0474100 [Oryza sativa (japonica cultivar-group)] (GB:NP_001063455.1); c…	0	6	5	6	10	19	1	0	0.0126733	0.239748	0.180653	0.239748	0.118647	STAMEN-GYNOECIUM
At1g34150		tRNA pseudouridine synthase family protein; similar to tRNA pseudouridine synthase family protein [Arabidopsis thaliana] (TAIR:AT3G06950.1); similar to Os03g0381100 [Oryza sativa (japonica cultivar-group)] (GB:NP_001050239.1); similar to PREDICTED: hypothetical protein [Gallus gallus] (GB:XP_417852.2); contains InterPro domain tRNA pseudouridine synthase; (InterPro:IPR001406)	0	20	15	6	0	33	25	4	0.5	0.000782616	0.00308476	0.0416318	2.43181e-05	STAMEN-GYNOECIUM
At3g24120		myb family transcription factor; similar to UNE16 (unfertilized embryo sac 16), transcription factor [Arabidopsis thaliana] (TAIR:AT4G13640.1); similar to myb family transcription factor-like [Oryza sativa (japonica cultivar-group)] (GB:BAD26189.1); similar to Os02g0174000 [Oryza sativa (japonica cultivar-group)] (GB:NP_001046045.1); contains InterPro domain Homeodomain-like; (InterPro:IPR009057)…	0	7	15	6	0	63	47	10	0.5	0.030684	0.00308476	0.0416318	9.96183e-09	STAMEN-GYNOECIUM
At5g42230	serine carboxypeptidase-like 41	SCPL41 (serine carboxypeptidase-like 41); serine carboxypeptidase; similar to SCPL43, serine carboxypeptidase [Arabidopsis thaliana] (TAIR:AT2G12480.1); similar to SCPL42 (serine carboxypeptidase-like 42), serine carboxypeptidase [Arabidopsis thaliana] (TAIR:AT5G42240.1); similar to SCPL44 (serine carboxypeptidase-like 44), serine carboxypeptidase [Arabidopsis thaliana] (TAIR:AT1G43780.1); simila…	0	10	45	6	9	53	0	0	0.016947	0.435565	0.00026591	0.29194	3.88413e-05	STAMEN-GYNOECIUM	CARPEL
At1g55805		BolA-like family protein; similar to ATSUFE/CPSUFE/EMB1374 (EMBRYO DEFECTIVE 1374), enzyme activator/ transcription regulator [Arabidopsis thaliana] (TAIR:AT4G26500.1); similar to unknown [Glycine max] (GB:AAO23079.1); contains InterPro domain BolA-like protein; (InterPro:IPR002634)	0	48	16	5	15	138	39	15	0.00308476	0.00164124	0.449469	0.0569213	1.01807e-12	STAMEN-GYNOECIUM
At1g74210		glycerophosphoryl diester phosphodiesterase family protein; similar to glycerophosphoryl diester phosphodiesterase family protein [Arabidopsis thaliana] (TAIR:AT5G08030.1); similar to glycerophosphodiester phosphodiesterase-like protein [Manihot esculenta] (GB:AAV74406.1); similar to Os01g0763600 [Oryza sativa (japonica cultivar-group)] (GB:NP_001044335.1); similar to Os03g0603600 [Oryza sativa (…	0	5	15	5	11	71	21	32	0.00950791	0.14442	0.289547	0.14442	1.39703e-06	STAMEN-GYNOECIUM
At2g18290		anaphase-promoting complex, subunit 10 family / APC10 family; Identical to Anaphase-promoting complex subunit 10 (APC10) (Cyclosome subunit 10) [Arabidopsis Thaliana] (GB:Q9ZPW2;GB:Q8LBL8); similar to Os05g0579800 [Oryza sativa (japonica cultivar-group)] (GB:NP_001056422.1); similar to 10A19I.10 [Oryza sativa (japonica cultivar-group)] (GB:AAD39595.1); similar to putative anaphase promoting compl…	0	40	31	5	3	39	28	30	0.110335	3.30508e-05	0.000342446	0.308537	4.28268e-05	STAMEN-GYNOECIUM
At2g29910		F-box family protein; similar to F-box family protein [Arabidopsis thaliana] (TAIR:AT2G29930.3); similar to Cyclin-like F-box; FBD [Medicago truncatula] (GB:ABE78248.1); contains InterPro domain Cyclin-like F-box; (InterPro:IPR001810); contains InterPro domain Leucine-rich repeat 2; (InterPro:IPR013101)	0	6	10	5	8	28	5	6	0.0227497	0.352728	0.36944	0.278148	0.00921001	STAMEN-GYNOECIUM
At2g40040		#N/A	0	31	29	5	51	27	0	1	2.21042e-07	0.0591674	0.040989	6.90964e-06	0.0273272	STAMEN-GYNOECIUM
At3g16150		L-asparaginase, putative / L-asparagine amidohydrolase, putative; Identical to Probable L-asparaginase 2 precursor (EC 3.5.1.1) (L-asparagine amidohydrolase 2) [Contains: L-asparaginase 2 subunit alpha; L- asparaginase 2 subunit beta] [Arabidopsis Thaliana] (GB:Q8GXG1;GB:Q9LW72); similar to L-asparaginase / L-asparagine amidohydrolase [Arabidopsis thaliana] (TAIR:AT5G08100.1); similar to Peptidas…	0	13	5	5	5	12	12	10	0.0569227	0.0912093	0.5	0.5	0.114973	STAMEN-GYNOECIUM		SILIQUE
At3g46950		mitochondrial transcription termination factor-related / mTERF-related; similar to mitochondrial transcription termination factor-related / mTERF-related [Arabidopsis thaliana] (TAIR:AT1G61960.1); similar to Os05g0403400 [Oryza sativa (japonica cultivar-group)] (GB:NP_001055498.1); similar to Os05g0413000 [Oryza sativa (japonica cultivar-group)] (GB:NP_001055544.1); similar to mTERF [Medicago tru…	0	6	7	5	3	21	1	2	0.110335	0.239749	0.185545	0.308537	0.00468696	STAMEN-GYNOECIUM
At3g53320		similar to unknown protein [Arabidopsis thaliana] (TAIR:AT2G37070.1); similar to conserved hypothetical protein [Medicago truncatula] (GB:ABE78298.1)	0	5	5	5	1	28	1	9	0.23975	0.124106	0.124106	0.124106	0.000196065	STAMEN-GYNOECIUM
At5g16260		RNA recognition motif (RRM)-containing protein; similar to H0306B06.5 [Oryza sativa (indica cultivar-group)] (GB:CAH67490.1); contains InterPro domain Nucleotide-binding, alpha-beta plait; (InterPro:IPR012677); contains InterPro domain RNA-binding region RNP-1 (RNA recognition motif); (InterPro:IPR000504)	0	28	17	5	22	9	12	3	0.0004555	0.274248	0.285646	0.0103493	0.0493665	STAMEN-GYNOECIUM

## Sheet: GYN without Ovule
GENE	ALIAS	DESCRIPTION	AG	AP1	AP3	SUP AP1	WT	OVULE	LEAF	ROOT	AG vs. WT	AP1 vs. WT	AP3 vs. WT	SUP AP1 vs. WT	OVULE vs. WT	FLORAL ORGAN	WELLMER	MA	HONYS
At3g57920		squamosa promoter-binding protein, putative; Identical to Squamosa promoter-binding-like protein 15 (SPL15) [Arabidopsis Thaliana] (GB:Q9M2Q6); similar to squamosa promoter-binding protein-like 9 (SPL9) [Arabidopsis thaliana] (TAIR:AT2G42200.1); similar to squamosa promoter binding protein-homologue 5 [Antirrhinum majus] (GB:CAB56570.1); contains InterPro domain SBP; (InterPro:IPR004333)	0	11	45	0	8	0	0	6	0.0227497	0.313246	0.000162912	0.0227497	0.0227497	GYNOECIUM W/O OVULE
At3g56290		similar to Os01g0823600 [Oryza sativa (japonica cultivar-group)] (GB:NP_001044661.1); similar to unnamed protein product [Ostreococcus tauri] (GB:CAL58546.1)	0	15	41	0	2	0	19	0	0.158655	0.0128903	1.30213e-05	0.158655	0.158655	GYNOECIUM W/O OVULE
At4g39540		shikimate kinase family protein; similar to ATP binding / shikimate kinase [Arabidopsis thaliana] (TAIR:AT2G21940.5); similar to putative shikimate kinase [Fagus sylvatica] (GB:ABA54868.1); contains InterPro domain Shikimate kinase; (InterPro:IPR000623)	0	31	37	0	21	0	7	5	0.000596801	0.163393	0.0686917	0.000596801	0.000596801	GYNOECIUM W/O OVULE
At1g55915		zinc ion binding; similar to unknown protein [Arabidopsis thaliana] (TAIR:AT5G35690.1); similar to Os06g0191200 [Oryza sativa (japonica cultivar-group)] (GB:NP_001057027.1); similar to hypothetical protein 4 [Zea mays] (GB:AAK73103.1); contains InterPro domain Zinc finger, RanBP2-type; (InterPro:IPR001876); contains InterPro domain WLM; (InterPro:IPR013536)	0	5	30	0	0	0	6	3	0.5	0.0569227	5.37428e-05	0.5	0.5	GYNOECIUM W/O OVULE
At4g23990	Cellulose synthase-like G3	encodes a protein similar to cellulose synthase	0	16	26	0	19	0	3	0	0.00102726	0.359957	0.230293	0.00102726	0.00102726	GYNOECIUM W/O OVULE		SEPAL
At3g20150		kinesin motor family protein; similar to PAKRP1L, microtubule motor [Arabidopsis thaliana] (TAIR:AT3G23670.1); similar to Os03g0587200 [Oryza sativa (japonica cultivar-group)] (GB:NP_001050576.1); similar to kinesin related protein [Lycopersicon esculentum] (GB:AAO15358.1); contains InterPro domain Kinesin, motor region; (InterPro:IPR001752); contains InterPro domain Kinesin-related; (InterPro:IP…	0	7	22	0	3	0	0	2	0.110335	0.185545	0.00360442	0.110335	0.110335	GYNOECIUM W/O OVULE
At5g64170		dentin sialophosphoprotein-related; similar to unknown protein [Arabidopsis thaliana] (TAIR:AT3G54500.2); similar to expressed protein [Oryza sativa (japonica cultivar-group)] (GB:ABF96328.1); similar to Os03g0387900 [Oryza sativa (japonica cultivar-group)] (GB:NP_001050262.1)	0	36	21	0	0	0	3	3	0.5	1.10415e-05	0.000596801	0.5	0.5	GYNOECIUM W/O OVULE
At2g36145		similar to Os01g0862200 [Oryza sativa (japonica cultivar-group)] (GB:NP_001044880.1)	0	9	21	0	5	0	0	0	0.0569227	0.224844	0.0132492	0.0569227	0.0569227	GYNOECIUM W/O OVULE
At1g75040	PATHOGENESIS-RELATED GENE 5	Thaumatin-like protein involved in response to pathogens. mRNA level of the PR-5 gene (At1g75040)is significantly changed after cutting the inflorescence stem indicating the existence of a network of signal transducing pathways as other stress-regulated genes (At5g01410, At3g17800, At1g29930)do not response to the treatment.	0	7	20	0	8	0	0	0	0.0227497	0.427566	0.0544022	0.0227497	0.0227497	GYNOECIUM W/O OVULE	CARPEL	SEPAL
At5g16140		peptidyl-tRNA hydrolase family protein; similar to peptidyl-tRNA hydrolase family protein [Arabidopsis thaliana] (TAIR:AT5G38290.1); similar to Peptidyl-tRNA hydrolase [Medicago truncatula] (GB:ABE85649.1); contains InterPro domain Peptidyl-tRNA hydrolase; (InterPro:IPR001328)	0	20	19	0	0	0	17	0	0.5	0.000782616	0.00102726	0.5	0.5	GYNOECIUM W/O OVULE
At1g35290		thioesterase family protein; similar to thioesterase family protein [Arabidopsis thaliana] (TAIR:AT1G35250.1); similar to Thioesterase superfamily [Medicago truncatula] (GB:ABE93263.1); contains InterPro domain Thioesterase superfamily; (InterPro:IPR006683)	0	19	17	0	1	0	0	0	0.23975	0.00221307	0.00383011	0.23975	0.23975	GYNOECIUM W/O OVULE		PETAL
At5g02430		WD-40 repeat family protein; similar to WD-40 repeat family protein [Arabidopsis thaliana] (TAIR:AT2G37670.1); similar to hypothetical protein LOC_Os11g08400 [Oryza sativa (japonica cultivar-group)] (GB:AAX96348.1); contains InterPro domain WD-40 repeat; (InterPro:IPR001680); contains InterPro domain WD40-like; (InterPro:IPR011046)	0	15	17	0	2	0	0	0	0.158655	0.0128903	0.00748003	0.158655	0.158655	GYNOECIUM W/O OVULE		STAMEN
At1g09750		chloroplast nucleoid DNA-binding protein-related; similar to aspartyl protease family protein [Arabidopsis thaliana] (TAIR:AT3G54400.1); similar to hypothetical protein [Trifolium pratense] (GB:BAE71208.1); contains InterPro domain Peptidase A1, pepsin; (InterPro:IPR001461); contains InterPro domain Peptidase aspartic, catalytic; (InterPro:IPR009007)	0	12	17	0	3	0	1	1	0.110335	0.0501728	0.0134276	0.110335	0.110335	GYNOECIUM W/O OVULE
At2g31190		similar to EMB1879 (EMBRYO DEFECTIVE 1879) [Arabidopsis thaliana] (TAIR:AT5G49820.1); similar to Os04g0517300 [Oryza sativa (japonica cultivar-group)] (GB:NP_001053319.1); similar to Protein of unknown function DUF647 [Medicago truncatula] (GB:ABE91893.1); similar to OSJNBa0073E02.7 [Oryza sativa (japonica cultivar-group)] (GB:CAE05447.3); contains InterPro domain Protein of unknown function DUF6…	0	8	17	0	6	0	0	0	0.0416318	0.352728	0.0524145	0.0416318	0.0416318	GYNOECIUM W/O OVULE
At4g31620		transcriptional factor B3 family protein; similar to transcriptional factor B3 family protein [Arabidopsis thaliana] (TAIR:AT4G31615.1); similar to reproductive meristem gene 1 [Brassica oleracea var. botrytis] (GB:AAC18082.1); contains InterPro domain Transcriptional factor B3; (InterPro:IPR003340)	0	5	17	0	4	0	1	0	0.0786492	0.406831	0.02243	0.0786492	0.0786492	GYNOECIUM W/O OVULE
At2g43490		RabGAP/TBC domain-containing protein; similar to RabGAP/TBC domain-containing protein [Arabidopsis thaliana] (TAIR:AT3G59570.1); similar to putative GTPase-activating protein [Oryza sativa (japonica cultivar-group)] (GB:BAD45492.1); contains InterPro domain RabGAP/TBC; (InterPro:IPR000195)	0	20	16	0	35	0	32	18	1.43608e-05	0.076325	0.0299636	1.43608e-05	1.43608e-05	GYNOECIUM W/O OVULE
At5g02190	PROMOTION OF CELL SURVIVAL1	encodes an aspartic protease, has an important role in determining cell fate during embryonic development and in reproduction processes. The loss-of-function mutation of PCS1 causes degeneration of both male and female gametophytes and excessive cell death of developing embryos during torpedo stage.	0	6	16	0	6	0	0	0	0.0416318	0.5	0.0658319	0.0416318	0.0416318	GYNOECIUM W/O OVULE
At3g10180		kinesin motor protein-related; similar to ZCF125, microtubule motor [Arabidopsis thaliana] (TAIR:AT1G59540.1); similar to CENPE variant protein [Homo sapiens] (GB:BAE06078.1); contains InterPro domain Kinesin, motor region; (InterPro:IPR001752); contains InterPro domain Spectrin repeat; (InterPro:IPR002017)	0	14	14	0	5	0	1	0	0.0569227	0.0721441	0.0721441	0.0569227	0.0569227	GYNOECIUM W/O OVULE
At3g16750		similar to shell matrix protein [Pinctada fucata] (GB:BAD00044.1)	0	11	14	0	4	0	0	2	0.0786492	0.10062	0.0477889	0.0786492	0.0786492	GYNOECIUM W/O OVULE
At1g76110		high mobility group (HMG1/2) family protein / ARID/BRIGHT DNA-binding domain-containing protein; similar to high mobility group (HMG1/2) family protein / ARID/BRIGHT DNA-binding domain-containing protein [Arabidopsis thaliana] (TAIR:AT1G04880.1); similar to glutathione S-transferase GST 16 - like protein [Oryza sativa (japonica cultivar-group)] (GB:BAC79159.1); contains InterPro domain HMG1/2 (hi…	0	11	14	0	2	0	12	0	0.158655	0.0387771	0.0169467	0.158655	0.158655	GYNOECIUM W/O OVULE
At5g11410		protein kinase family protein; similar to protein kinase-related [Arabidopsis thaliana] (TAIR:AT5G11400.1); similar to H0409D10.5 [Oryza sativa (indica cultivar-group)] (GB:CAH66747.1); contains InterPro domain Protein kinase-like; (InterPro:IPR011009); contains InterPro domain Protein kinase; (InterPro:IPR000719); contains InterPro domain Tyrosine protein kinase; (InterPro:IPR001245)	0	12	13	0	1	0	6	0	0.23975	0.0154915	0.0116706	0.23975	0.23975	GYNOECIUM W/O OVULE
At4g21460		similar to unknown protein [Arabidopsis thaliana] (TAIR:AT3G18240.2); similar to Os08g0513300 [Oryza sativa (japonica cultivar-group)] (GB:NP_001062225.1); similar to Protein involved in high osmolarity signaling pathway (ISS) [Ostreococcus tauri] (GB:CAL57599.1); contains domain SUBFAMILY NOT NAMED (PTHR13490:SF4); contains domain FAMILY NOT NAMED (PTHR13490)	0	7	13	0	8	0	7	0	0.0227497	0.427566	0.220198	0.0227497	0.0227497	GYNOECIUM W/O OVULE
At1g09280		similar to rhodanese-like domain-containing protein [Arabidopsis thaliana] (TAIR:AT2G40760.1); similar to Os12g0563400 [Oryza sativa (japonica cultivar-group)] (GB:NP_001067036.1); similar to Phospholipase/Carboxylesterase family protein, expressed [Oryza sativa (japonica cultivar-group)] (GB:ABA98960.2); contains InterPro domain Rhodanese-like; (InterPro:IPR001763); contains InterPro domain Prot…	0	5	13	0	3	0	1	7	0.110335	0.308537	0.0385488	0.110335	0.110335	GYNOECIUM W/O OVULE
At4g27650	PELOTA	Encodes Arabidopsis homolog of Drosophila pelota protein.	0	9	12	0	7	0	0	4	0.030684	0.361836	0.20865	0.030684	0.030684	GYNOECIUM W/O OVULE
At3g09790	ubiquitin 8	encodes a ubiquitin-like protein that contains tandem repeats of the ubiquitin coding region, but at least one repeat per gene encodes a protein with amino acid substitutions.	0	5	12	0	12	0	0	0	0.00715265	0.114973	0.5	0.00715265	0.00715265	GYNOECIUM W/O OVULE
At3g55130	WHITE-BROWN COMPLEX HOMOLOG 19	Encodes a vacuole localized protein of the ABC transporter White-Brown Complex (WBC) family. When overexpressed in planta, confers resistance to kanamycin.	0	10	11	0	19	0	6	0	0.00102726	0.118647	0.150846	0.00102726	0.00102726	GYNOECIUM W/O OVULE		PISTIL
At5g58380	SNF1-RELATED PROTEIN KINASE 3.8	Encodes a CBL-interacting protein kinase with similarity to SOS protein kinase.	0	10	11	0	15	0	8	3	0.00308476	0.239747	0.289547	0.00308476	0.00308476	GYNOECIUM W/O OVULE		STAMEN
At2g28510		Dof-type zinc finger domain-containing protein; Identical to Dof zinc finger protein DOF2.1 (AtDOF2.1) (DOF2.1) [Arabidopsis Thaliana] (GB:Q8LE43;GB:Q8VYM9;GB:Q9SK07); similar to Dof-type zinc finger domain-containing protein [Arabidopsis thaliana] (TAIR:AT5G60200.1); similar to Zinc finger, Dof-type [Medicago truncatula] (GB:ABE81562.1); contains InterPro domain Zinc finger, Dof-type; (InterPro:…	0	8	11	0	12	0	4	0	0.00715265	0.263543	0.441391	0.00715265	0.00715265	GYNOECIUM W/O OVULE
At5g01015		similar to unknown protein [Arabidopsis thaliana] (TAIR:AT1G65295.1); similar to Os11g0463700 [Oryza sativa (japonica cultivar-group)] (GB:NP_001067867.1); similar to conserved hypothetical protein [Medicago truncatula] (GB:ABD28368.1)	0	7	11	0	15	0	9	0	0.00308476	0.113897	0.289547	0.00308476	0.00308476	GYNOECIUM W/O OVULE
At5g04230	PHENYL ALANINE AMMONIA-LYASE 3	Member of Phenylalanine ammonialyase (PAL) gene family.Differs significantly from PAL1 and PAL2 and other sequenced plant PAL genes	0	5	11	0	0	0	1	0	0.5	0.0569227	0.00950791	0.5	0.5	GYNOECIUM W/O OVULE
At1g34245		similar to unknown protein [Arabidopsis thaliana] (TAIR:AT2G20875.1); similar to OSJNBa0036B21.12 [Oryza sativa (japonica cultivar-group)] (GB:CAD40894.1); similar to OSJNBb0034I13.14 [Oryza sativa (japonica cultivar-group)] (GB:CAD41727.3)	0	14	10	0	3	0	0	0	0.110335	0.0296138	0.0849039	0.110335	0.110335	GYNOECIUM W/O OVULE
At3g50410	OBF BINDING PROTEIN 1	Arabidopsis Dof protein containing a single 51-amino acid zinc finger DNA-binding domain, which may play an important roles in plant growth and development.	0	6	10	0	9	0	7	8	0.016947	0.29194	0.435565	0.016947	0.016947	GYNOECIUM W/O OVULE
At1g06800		lipase class 3 family protein; similar to lipase class 3 family protein [Arabidopsis thaliana] (TAIR:AT2G30550.2); similar to Os01g0900400 [Oryza sativa (japonica cultivar-group)] (GB:NP_001045105.1); similar to putative DAD1 [Oryza sativa (japonica cultivar-group)] (GB:BAB89948.1); similar to Os05g0390000 [Oryza sativa (japonica cultivar-group)] (GB:NP_001055438.1); contains InterPro domain Este…	0	5	10	0	2	0	0	9	0.158655	0.211338	0.0512342	0.158655	0.158655	GYNOECIUM W/O OVULE
At5g49580		DNAJ heat shock N-terminal domain-containing protein; similar to DNAJ heat shock N-terminal domain-containing protein / S-locus protein, putative [Arabidopsis thaliana] (TAIR:AT1G16680.1); similar to putative heat shock protein [Oryza sativa (japonica cultivar-group)] (GB:AAP46232.1); contains InterPro domain Heat shock protein DnaJ; (InterPro:IPR003095); contains InterPro domain Heat shock prote…	0	5	10	0	2	0	0	0	0.158655	0.211338	0.0512342	0.158655	0.158655	GYNOECIUM W/O OVULE
At1g68600		similar to unknown protein [Arabidopsis thaliana] (TAIR:AT1G25480.1); similar to unknown protein [Arabidopsis thaliana] (TAIR:AT2G17470.1); similar to Putative expressed protein [Brassica oleracea] (GB:AAW81734.1); contains InterPro domain Protein of unknown function UPF0005; (InterPro:IPR006214)	0	12	9	0	5	0	0	0	0.0569227	0.114973	0.224844	0.0569227	0.0569227	GYNOECIUM W/O OVULE
At2g31530	EMBRYO DEFECTIVE 2289	EMB2289/SCY2 (EMBRYO DEFECTIVE 2289, SECY HOMOLOG 2); protein translocase; similar to SCY1 (SECY HOMOLOG 1), protein translocase [Arabidopsis thaliana] (TAIR:AT2G18710.1); similar to Os05g0397700 [Oryza sativa (japonica cultivar-group)] (GB:NP_001055468.1); similar to unknown protein [Oryza sativa (japonica cultivar-group)] (GB:AAT07645.1); contains InterPro domain SecY protein; (InterPro:IPR0022…	0	7	9	0	2	0	2	0	0.158655	0.119295	0.0677954	0.158655	0.158655	GYNOECIUM W/O OVULE
At1g18270		ketose-bisphosphate aldolase class-II family protein; similar to 6-phosphogluconate dehydrogenase NAD-binding domain-containing protein [Arabidopsis thaliana] (TAIR:AT1G71170.1); similar to unnamed protein product [Asper (GB:BAE56140.1); similar to Os06g0258900 [Oryza sativa (japonica cultivar-group)] (GB:NP_001057323.1); contains InterPro domain 6-phosphogluconate dehydrogenase, NAD-binding; (In…	0	16	8	0	6	0	3	7	0.0416318	0.0658319	0.352728	0.0416318	0.0416318	GYNOECIUM W/O OVULE		PISTIL
At3g59210		F-box family protein; similar to F-box family protein [Arabidopsis thaliana] (TAIR:AT3G59230.1); similar to Cyclin-like F-box [Medicago truncatula] (GB:ABE93480.1); contains InterPro domain FBD-like; (InterPro:IPR006566); contains InterPro domain Cyclin-like F-box; (InterPro:IPR001810); contains InterPro domain Leucine-rich repeat 2; (InterPro:IPR013101)	0	7	8	0	0	0	2	0	0.5	0.030684	0.0227497	0.5	0.5	GYNOECIUM W/O OVULE
At1g10910		similar to PTAC2 (PLASTID TRANSCRIPTIONALLY ACTIVE2), binding [Arabidopsis thaliana] (TAIR:AT1G74850.1); similar to Os01g0559500 [Oryza sativa (japonica cultivar-group)] (GB:NP_001043343.1); similar to putative PPR protein [Oryza sativa (japonica cultivar-group)] (GB:BAD87953.1); contains InterPro domain Pentatricopeptide repeat; (InterPro:IPR002885); contains InterPro domain Tetratricopeptide-li…	0	6	8	0	0	0	6	0	0.5	0.0416318	0.0227497	0.5	0.5	GYNOECIUM W/O OVULE
At3g56330		N2,N2-dimethylguanosine tRNA methyltransferase family protein; similar to N2,N2-dimethylguanosine tRNA methyltransferase family protein [Arabidopsis thaliana] (TAIR:AT5G15810.1); similar to tRNA (guanine-N(2)-)-methyltransferase [Crocosphaera watsonii WH 8501] (GB:ZP_00517904.1); contains InterPro domain SAM (and some other nucleotide) binding motif; (InterPro:IPR000051); contains InterPro domain…	0	5	8	0	2	0	0	0	0.158655	0.211338	0.0898552	0.158655	0.158655	GYNOECIUM W/O OVULE
At5g17520	ROOT CAP 1	Encodes a maltose transporter that is expressed in leaves and roots. Mutations at the MEX1 locus cause accumulation of both starch and maltose in leaves, with maltose levels at least 40 times higher than that of wild-type. This gene encodes a protein located in the chloroplast envelope.	0	5	8	0	0	0	0	0	0.5	0.0569227	0.0227497	0.5	0.5	GYNOECIUM W/O OVULE
At5g39330		similar to unknown protein [Arabidopsis thaliana] (TAIR:AT1G70020.1); contains InterPro domain Protein of unknown function DUF1163; (InterPro:IPR009544)	0	5	8	0	0	0	0	0	0.5	0.0569227	0.0227497	0.5	0.5	GYNOECIUM W/O OVULE
At4g35180	LYS/HIS TRANSPORTER 7	LHT7 (LYS/HIS TRANSPORTER 7); amino acid permease; similar to amino acid transporter family protein [Arabidopsis thaliana] (TAIR:AT1G47670.1); similar to ORF [Lilium lon (GB:BAA04838.1); contains InterPro domain Amino acid/polyamine transporter II; (InterPro:IPR002422); contains InterPro domain Amino acid transporter, transmembrane; (InterPro:IPR013057)	0	10	7	0	9	0	5	2	0.016947	0.435565	0.361836	0.016947	0.016947	GYNOECIUM W/O OVULE	STAMEN	STAMEN
At4g34400		DNA binding / transcription factor; similar to transcriptional factor B3 family protein [Arabidopsis thaliana] (TAIR:AT3G06160.1); similar to Transcriptional factor B3; Cupredoxin [Medicago truncatula] (GB:ABE81219.1); contains InterPro domain Transcriptional factor B3; (InterPro:IPR003340)	0	9	7	0	0	0	0	0	0.5	0.016947	0.030684	0.5	0.5	GYNOECIUM W/O OVULE
At5g55790		unknown protein	0	8	7	0	2	0	0	7	0.158655	0.0898552	0.119295	0.158655	0.158655	GYNOECIUM W/O OVULE		PISTIL
At4g38180	FAR1-RELATED SEQUENCE 5	FRS5 (FAR1-RELATED SEQUENCE 5); zinc ion binding; similar to FRS3 (FAR1-RELATED SEQUENCE 3), zinc ion binding [Arabidopsis thaliana] (TAIR:AT2G27110.2); similar to putative far-red impaired response protein [Sorghum bicolor] (GB:AAL73980.1); similar to Os03g0655600 [Oryza sativa (japonica cultivar-group)] (GB:NP_001050806.1); contains InterPro domain Zinc finger, PMZ-type; (InterPro:IPR006564); c…	0	7	7	0	6	0	1	0	0.0416318	0.422259	0.422259	0.0416318	0.0416318	GYNOECIUM W/O OVULE
At2g02750		pentatricopeptide (PPR) repeat-containing protein; similar to pentatricopeptide (PPR) repeat-containing protein [Arabidopsis thaliana] (TAIR:AT2G13600.1); similar to Tetratricopeptide-like helical [Medicago truncatula] (GB:ABE77488.1); contains InterPro domain Pentatricopeptide repeat; (InterPro:IPR002885); contains InterPro domain Protein prenyltransferase; (InterPro:IPR008940); contains InterPr…	0	5	7	0	8	0	2	0	0.0227497	0.278148	0.427566	0.0227497	0.0227497	GYNOECIUM W/O OVULE
At4g00800		similar to PREDICTED: similar to vacuolar protein sorting 8 homolog [Gallus gallus] (GB:XP_426694.2); contains InterPro domain WD-40 repeat; (InterPro:IPR001680); contains InterPro domain WD40-like; (InterPro:IPR011046)	0	11	6	0	0	0	1	0	0.5	0.00950791	0.0416318	0.5	0.5	GYNOECIUM W/O OVULE
At3g56320		nucleotidyltransferase family protein; similar to nucleotidyltransferase family protein [Arabidopsis thaliana] (TAIR:AT2G40520.2); similar to Os11g0114700 [Oryza sativa (japonica cultivar-group)] (GB:NP_001065579.1); similar to nucleotidyltransferase family protein, putative, expressed [Oryza sativa (japonica cultivar-group)] (GB:ABA91191.1); contains InterPro domain PAP/25A core; (InterPro:IPR00…	0	10	6	0	0	0	0	2	0.5	0.0126733	0.0416318	0.5	0.5	GYNOECIUM W/O OVULE
At1g58370		Encodes a protein with xylanase activity.	0	8	6	0	0	0	5	0	0.5	0.0227497	0.0416318	0.5	0.5	GYNOECIUM W/O OVULE
At3g47580		leucine-rich repeat transmembrane protein kinase, putative; similar to leucine-rich repeat transmembrane protein kinase, putative [Arabidopsis thaliana] (TAIR:AT3G47570.1); similar to leucine-rich repeat transmembrane protein kinase, putative [Arabidopsis thaliana] (TAIR:AT3G47090.1); similar to leucine-rich repeat transmembrane protein kinase, putative [Arabidopsis thaliana] (TAIR:AT3G47110.1); …	0	6	6	0	5	0	1	0	0.0569227	0.415585	0.415585	0.0569227	0.0569227	GYNOECIUM W/O OVULE
At3g13662		disease resistance-responsive protein-related / dirigent protein-related; similar to disease resistance-responsive protein-related / dirigent protein-related [Arabidopsis thaliana] (TAIR:AT5G49040.1); similar to disease resistance-responsive family protein [Arachis hypogaea] (GB:AAZ20288.1); contains InterPro domain Plant disease resistance response protein; (InterPro:IPR004265)	0	5	6	0	5	0	0	0	0.0569227	0.5	0.415585	0.0569227	0.0569227	GYNOECIUM W/O OVULE
At4g31450		zinc finger (C3HC4-type RING finger) family protein; similar to zinc finger (C3HC4-type RING finger) family protein [Arabidopsis thaliana] (TAIR:AT5G24870.2); similar to Zinc finger, RING-type; RINGv [Medicago truncatula] (GB:ABE80412.1); contains InterPro domain Zinc finger, RING-type; (InterPro:IPR001841)	0	5	6	0	3	0	3	0	0.110335	0.308537	0.239749	0.110335	0.110335	GYNOECIUM W/O OVULE
At5g40740		similar to Os02g0329300 [Oryza sativa (japonica cultivar-group)] (GB:NP_001046716.1); similar to serine-threonine rich antigen [Staphylococcus aureus] (GB:AAL58470.1)	0	25	5	0	15	0	5	6	0.00308476	0.131771	0.0569213	0.00308476	0.00308476	GYNOECIUM W/O OVULE
At2g34040		apoptosis inhibitory 5 (API5) family protein; similar to apoptosis inhibitory 5 (API5) family protein [Arabidopsis thaliana] (TAIR:AT1G29030.1); similar to putative fibroblast growth factor 2-interacting factor [Oryza sativa (japonica cultivar-group)] (GB:BAD15974.1); contains InterPro domain Armadillo-like helical; (InterPro:IPR011989); contains InterPro domain Apoptosis inhibitory 5; (InterPro:…	0	11	5	0	0	0	5	0	0.5	0.00950791	0.0569227	0.5	0.5	GYNOECIUM W/O OVULE
At2g45730		eukaryotic initiation factor 3 gamma subunit family protein; similar to tRNA(1-methyladenosine) methyltransferase, subunit GCD10 (ISS) [Ostreococcus tauri] (GB:CAL54124.1); similar to OSIGBa0127D24.9 [Oryza sativa (indica cultivar-group)] (GB:CAH65746.1); similar to Os04g0112300 [Oryza sativa (japonica cultivar-group)] (GB:NP_001052037.1); contains InterPro domain Eukaryotic initiation factor 3, …	0	11	5	0	0	0	2	0	0.5	0.00950791	0.0569227	0.5	0.5	GYNOECIUM W/O OVULE
At1g71340		glycerophosphoryl diester phosphodiesterase family protein; similar to Os11g0236000 [Oryza sativa (japonica cultivar-group)] (GB:NP_001067568.1); similar to expressed protein [Oryza sativa (japonica cultivar-group)] (GB:AAX95195.1); contains InterPro domain Glycerophosphoryl diester phosphodiesterase; (InterPro:IPR004129)	0	10	5	0	9	0	8	0	0.016947	0.435565	0.224844	0.016947	0.016947	GYNOECIUM W/O OVULE
At5g17270		tetratricopeptide repeat (TPR)-containing protein; similar to unknown protein [Arabidopsis thaliana] (TAIR:AT5G37130.1); similar to Os07g0455100 [Oryza sativa (japonica cultivar-group)] (GB:NP_001059558.1); similar to tetratricopeptide repeat (TPR)-containing protein-like protein [Oryza sativa (japonica cultivar-group)] (GB:BAC65407.1); contains InterPro domain Tetratricopeptide region; (InterPro…	0	9	5	0	0	0	0	0	0.5	0.016947	0.0569227	0.5	0.5	GYNOECIUM W/O OVULE
At3g53090	ubiquitin-protein ligase 7	encodes a ubiquitin-protein ligase containing a HECT domain. There are six other HECT-domain UPLs in Arabidopsis.	0	8	5	0	13	0	3	8	0.00539347	0.220198	0.0912093	0.00539347	0.00539347	GYNOECIUM W/O OVULE
At4g36220	FERULATE-5-HYDROXYLASE 1	encodes ferulate 5-hydroxylase (F5H). Involved in lignin biosynthesis.	0	8	5	0	2	0	2	0	0.158655	0.0898552	0.211338	0.158655	0.158655	GYNOECIUM W/O OVULE
At1g71190	SENESCENCE ASSOCIATED GENE 18	Senescence associated gene (SAG). Expression induced by ozone. Mutant line ttn4 exhibits defects in seed development. Encodes a plant-specific protein of unknown function	0	8	5	0	0	0	1	0	0.5	0.0227497	0.0569227	0.5	0.5	GYNOECIUM W/O OVULE
At2g42890		A member of mei2-like gene family, predominantly plant-based family of genes encoding RNA binding proteins with characteristic presence of a highly conserved RNA binding motif first described in the mei2 gene of the fission yeast S. pombe. In silico analyses reveal nine mei2 -like genes in A. thaliana. They were grouped into four distinct clades, based on overall sequence similarity and subfamily…	0	7	5	0	16	0	13	0	0.0023387	0.0922555	0.0448148	0.0023387	0.0023387	GYNOECIUM W/O OVULE	STAMEN	PETAL
At1g78440	GIBBERELLIN 2-OXIDASE 1	Encodes a gibberellin 2-oxidase.	0	7	5	0	0	0	0	0	0.5	0.030684	0.0569227	0.5	0.5	GYNOECIUM W/O OVULE
At4g35290	Glutamate receptor 2	Encodes a putative glutamate receptor like-protein, member of Putative ligand-gated ion channel subunit family	0	7	5	0	0	0	5	0	0.5	0.030684	0.0569227	0.5	0.5	GYNOECIUM W/O OVULE
At2g03060		DNA binding / transcription factor; similar to DNA binding / transcription factor [Arabidopsis thaliana] (TAIR:AT1G69540.1); similar to SRF-type transcription factor family protein [Oryza sativa (japonica cultivar-group)] (GB:ABA95182.1); contains InterPro domain Transcription factor, MADS-box; (InterPro:IPR002100)	0	6	5	0	2	0	3	0	0.158655	0.158654	0.211338	0.158655	0.158655	GYNOECIUM W/O OVULE		STAMEN	POLLEN
At2g31600		similar to unknown protein [Arabidopsis thaliana] (TAIR:AT3G53860.1); similar to Os05g0304100 [Oryza sativa (japonica cultivar-group)] (GB:NP_001055141.1); similar to expressed protein [Oryza sativa (japonica cultivar-group)] (GB:ABA96319.2)	0	6	5	0	2	0	1	0	0.158655	0.158654	0.211338	0.158655	0.158655	GYNOECIUM W/O OVULE
At5g27550		kinesin motor protein-related; similar to kinesin motor protein-related [Arabidopsis thaliana] (TAIR:AT2G22610.1); similar to Os05g0397900 [Oryza sativa (japonica cultivar-group)] (GB:NP_001055470.1); similar to kinesin motor protein, putative, expressed [Oryza sativa (japonica cultivar-group)] (GB:ABA99856.1); contains InterPro domain Kinesin, motor region; (InterPro:IPR001752)	0	6	5	0	2	0	0	0	0.158655	0.158654	0.211338	0.158655	0.158655	GYNOECIUM W/O OVULE
At2g23470		similar to EMB1879 (EMBRYO DEFECTIVE 1879) [Arabidopsis thaliana] (TAIR:AT5G49820.1); similar to putative glutamate/ornithine acetyltransferase (ISS) [Ostreococcus tauri] (GB:CAL55003.1); contains InterPro domain Protein of unknown function DUF647; (InterPro:IPR006968)	0	5	5	0	0	0	3	0	0.5	0.0569227	0.0569227	0.5	0.5	GYNOECIUM W/O OVULE
At3g60670		zinc-binding protein, putative; similar to unknown protein [Arabidopsis thaliana] (TAIR:AT2G12646.1); similar to Protein of unknown function DUF597 [Medicago truncatula] (GB:ABE87372.1); contains InterPro domain Protein of unknown function DUF597; (InterPro:IPR006734); contains InterPro domain Zinc finger, B-box; (InterPro:IPR000315)	0	5	5	0	0	0	0	0	0.5	0.0569227	0.0569227	0.5	0.5	GYNOECIUM W/O OVULE

## Sheet: GYN with Ovule
GENE	ALIAS	DESCRIPTION	AG	AP1	AP3	SUP AP1	WT	OVULE	LEAF	ROOT	AG vs. WT	AP1 vs. WT	AP3 vs. WT	SUP AP1 vs. WT	OVULE vs. WT	FLORAL ORGAN	WELLMER	MA	HONYS
At4g37610	BTB and TAZ domain protein 5	BT5 (BTB and TAZ domain protein 5); protein binding / transcription regulator; similar to BT4 (BTB AND TAZ DOMAIN PROTEIN 4), protein binding [Arabidopsis thaliana] (TAIR:AT5G67480.2); similar to Zinc finger, TAZ-type; BTB/POZ [Medicago truncatula] (GB:ABE77424.1); contains InterPro domain Zinc finger, TAZ-type; (InterPro:IPR000197); contains InterPro domain BTB; (InterPro:IPR000210); contains In…	0	27	16	0	2	233	71	78	0.158655	0.000514075	0.00981478	0.158655	0	GYNOECIUM W/ OVULE
At4g15620		integral membrane family protein; similar to integral membrane family protein [Arabidopsis thaliana] (TAIR:AT4G15630.1); similar to Os01g0363300 [Oryza sativa (japonica cultivar-group)] (GB:NP_001043031.1); similar to hypothetical protein MA4_106O17.50 [Musa acuminata] (GB:ABF69990.1); contains InterPro domain Protein of unknown function DUF588; (InterPro:IPR006702); contains InterPro domain Cons…	0	8	15	0	5	194	22	0	0.0569227	0.278148	0.0569213	0.0569227	0	GYNOECIUM W/ OVULE	SEPAL	SEPAL
At1g07070		60S ribosomal protein L35a (RPL35aA); Identical to 60S ribosomal protein L35a-1 (RPL35AA) [Arabidopsis Thaliana] (GB:Q9LMK0); similar to 60S ribosomal protein L35a (RPL35aC) [Arabidopsis thaliana] (TAIR:AT1G74270.1); similar to ribosomal protein L33 [Castanea sativa] (GB:AAK25760.1); contains InterPro domain Ribosomal protein L35Ae; (InterPro:IPR001780)	0	11	11	0	0	161	0	0	0.5	0.00950791	0.00950791	0.5	0	GYNOECIUM W/ OVULE
At3g06050	PEROXIREDOXIN IIF	Encodes a mitochondrial matrix localized peroxiredoxin involved in redox homeostasis. Knockout mutants have reduced root growth under certain oxidative stress conditions.	0	26	50	0	52	146	40	104	1.70589e-07	0.0186828	0.444316	1.70589e-07	1.15542e-06	GYNOECIUM W/ OVULE
At2g32260		cholinephosphate cytidylyltransferase, putative / phosphorylcholine transferase, putative / CTP:phosphocholine cytidylyltransferase, putative; similar to cholinephosphate cytidylyltransferase, putative / phosphorylcholine transferase, putative / CTP:phosphocholine cytidylyltransferase, putative [Arabidopsis thaliana] (TAIR:AT4G15130.1); similar to CTP:phosphocholine cytidylyltransferase (GB:AAA93…	0	32	31	0	17	100	46	39	0.00177559	0.0648525	0.076516	0.00177559	2.87837e-08	GYNOECIUM W/ OVULE			POLLEN
At1g19240		similar to Os01g0144700 [Oryza sativa (japonica cultivar-group)] (GB:NP_001042006.1)	0	37	29	0	15	89	6	80	0.00308476	0.0154898	0.0677922	0.00308476	1.43917e-07	GYNOECIUM W/ OVULE
At1g65000		similar to unknown protein [Arabidopsis thaliana] (TAIR:AT5G38060.1); similar to unknown protein [Oryza sativa (japonica cultivar-group)] (GB:AAP21387.1)	0	12	7	0	0	89	8	47	0.5	0.00715265	0.030684	0.5	1.26922e-11	GYNOECIUM W/ OVULE
At5g03530	Arabidopsis Rab GTPase homolog C2a	ATRAB ALPHA (Arabidopsis Rab GTPase homolog C2a); GTP binding; similar to AtRABC2b/AtRab18C (Arabidopsis Rab GTPase homolog C2b), GTP binding [Arabidopsis thaliana] (TAIR:AT3G09910.1); similar to RAB1X [Lotus japonicus] (GB:CAA98163.1); contains InterPro domain Small GTP-binding protein domain; (InterPro:IPR005225); contains InterPro domain Ras small GTPase, Rab type; (InterPro:IPR003579); contai…	0	20	30	0	1	80	13	35	0.23975	0.00168505	0.000115225	0.23975	2.69895e-10	GYNOECIUM W/ OVULE
At2g24350		RNA recognition motif (RRM)-containing protein; similar to RNA binding / nucleic acid binding [Arabidopsis thaliana] (TAIR:AT3G12640.1); similar to Polyadenylate-binding protein 2-B (Poly(A)-binding protein 2-B) (Poly(A)-binding protein II-B) (PABII-B) (Polyadenylate-binding nuclear protein 1-B) (Nuclear poly(A)-binding protein 1-B) (nPABP2-B) (xPABPII-B) (XLnPABP2-B) (GB:Q7ZXB8); similar to Os04…	0	8	6	0	5	76	0	0	0.0569227	0.278148	0.415585	0.0569227	1.21292e-08	GYNOECIUM W/ OVULE		SEPAL
At4g21070	BREAST CANCER SUSCEPTIBILITY1	ATBRCA1 (BREAST CANCER SUSCEPTIBILITY1); ubiquitin-protein ligase; similar to ATBARD1/BARD1 (BREAST CANCER ASSOCIATED RING 1), transcription coactivator [Arabidopsis thaliana] (TAIR:AT1G04020.2); similar to unknown protein [Oryza sativa (japonica cultivar-group)] (GB:AAT44144.1); similar to Os05g0512000 [Oryza sativa (japonica cultivar-group)] (GB:NP_001056019.1); contains InterPro domain BRCT; (…	0	28	13	0	0	74	0	1	0.5	9.13863e-05	0.00539347	0.5	5.89817e-10	GYNOECIUM W/ OVULE
At2g25590		agenet domain-containing protein; similar to agenet domain-containing protein [Arabidopsis thaliana] (TAIR:AT4G32440.2); similar to Agenet [Medicago truncatula] (GB:ABE92607.1); contains InterPro domain Agenet; (InterPro:IPR008395)	0	8	10	0	2	70	2	21	0.158655	0.0898552	0.0512342	0.158655	7.27145e-09	GYNOECIUM W/ OVULE
At5g67150		transferase family protein; similar to transferase family protein [Arabidopsis thaliana] (TAIR:AT3G50280.1); similar to anthranilate N-hydroxycinnamoyl/benzoyltransferase [Malus x domestica] (GB:AAV50009.1); contains InterPro domain Transferase; (InterPro:IPR003480)	0	25	10	0	14	69	8	3	0.00407526	0.106469	0.281849	0.00407526	9.81734e-06	GYNOECIUM W/ OVULE
At5g64830		programmed cell death 2 C-terminal domain-containing protein; similar to zinc finger (MYND type) family protein / programmed cell death 2 C-terminal domain-containing protein [Arabidopsis thaliana] (TAIR:AT4G02220.1); similar to OSIGBa0138H21-OSIGBa0138E01.15 [Oryza sativa (indica cultivar-group)] (GB:CAH67824.1); similar to Os04g0640800 [Oryza sativa (japonica cultivar-group)] (GB:NP_001054039.1…	0	19	29	0	5	68	14	16	0.0569227	0.0216528	0.00180439	0.0569227	9.23522e-08	GYNOECIUM W/ OVULE
At4g21520		transducin family protein / WD-40 repeat family protein; similar to unknown protein [Arabidopsis thaliana] (TAIR:AT5G08390.1); similar to putative guanine nucleotide-binding protein [Oryza sativa (japonica cultivar-group)] (GB:AAP03425.1); contains InterPro domain WD-40 repeat; (InterPro:IPR001680); contains InterPro domain WD40-like; (InterPro:IPR011046)	0	7	15	0	5	67	0	2	0.0569227	0.341545	0.0569213	0.0569227	1.19034e-07	GYNOECIUM W/ OVULE
At1g75110	REDUCED RESIDUAL ARABINOSE 2	RRA2 (REDUCED RESIDUAL ARABINOSE 2); similar to unknown protein [Arabidopsis thaliana] (TAIR:AT1G19360.1); similar to hypothetical protein [Oryza sativa (japonica cultivar-group)] (GB:BAC83249.1); contains InterPro domain Reticulon; (InterPro:IPR003388)	0	9	5	0	11	67	1	0	0.00950791	0.375914	0.14442	0.00950791	3.6669e-06	GYNOECIUM W/ OVULE
At1g04390		binding / protein binding; similar to hypothetical protein [Oryza sativa (japonica cultivar-group)] (GB:BAD46540.1); similar to Os06g0674800 [Oryza sativa (japonica cultivar-group)] (GB:NP_001058343.1); contains InterPro domain Armadillo-like helical; (InterPro:IPR011989); contains InterPro domain BTB; (InterPro:IPR000210); contains InterPro domain BTB/POZ; (InterPro:IPR013069)	0	9	9	0	0	57	0	18	0.5	0.016947	0.016947	0.5	4.681e-08	GYNOECIUM W/ OVULE
At5g23310	FE SUPEROXIDE DISMUTASE 3	Fe superoxide dismutase	0	5	5	0	14	56	28	0	0.00407526	0.0721441	0.0721441	0.00407526	0.000192782	GYNOECIUM W/ OVULE
At5g64970		mitochondrial substrate carrier family protein; similar to binding [Arabidopsis thaliana] (TAIR:AT1G78180.1); similar to 80C09_21 [Brassica rapa subsp. pekinensis] (GB:AAZ41832.1); contains InterPro domain Mitochondrial carrier protein; (InterPro:IPR002067); contains InterPro domain Mitochondrial substrate carrier; (InterPro:IPR001993)	0	6	9	0	0	54	4	19	0.5	0.0416318	0.016947	0.5	1.01651e-07	GYNOECIUM W/ OVULE
At2g14120		dynamin-like protein 2b (ADL2b); Identical to Dynamin-related protein 3B (Dynamin-like protein 2b) (DRP3B) [Arabidopsis Thaliana] (GB:Q8LFT2;GB:Q8LPH8;GB:Q8S8A4;GB:Q8S943;GB:Q9SI47); similar to ADL2 (ARABIDOPSIS DYNAMIN-LIKE 2), GTP binding / GTPase [Arabidopsis thaliana] (TAIR:AT4G33650.1); similar to OSJNBa0072D21.2 [Oryza sativa (japonica cultivar-group)] (GB:CAE02157.2); similar to Dynamin ce…	0	19	7	0	2	49	1	1	0.158655	0.0043556	0.119295	0.158655	1.62927e-06	GYNOECIUM W/ OVULE
At1g46264	Arabidopsis thaliana heat shock transcription factor B4	member of Heat Stress Transcription Factor (Hsf) family	0	8	39	0	12	48	0	24	0.00715265	0.263543	0.00375359	0.00715265	0.000507323	GYNOECIUM W/ OVULE
At5g59810		subtilase family protein; similar to AIR3 (Auxin-Induced in Root cultures 3), subtilase [Arabidopsis thaliana] (TAIR:AT2G04160.1); similar to subtilisin-like protease [Triticum aestivum] (GB:CAJ75644.1); similar to subtilisin-like protease [Glycine max] (GB:AAQ23176.1); similar to putative subtilisin-like proteinase [Oryza sativa (japonica cultivar-group)] (GB:BAD35630.1); contains InterPro domai…	0	16	25	0	17	46	0	0	0.00177559	0.451017	0.191362	0.00177559	0.00488866	GYNOECIUM W/ OVULE	CARPEL	PISTIL
At4g03205		HEMF2; coproporphyrinogen oxidase; similar to LIN2 (LESION INITIATION 2), coproporphyrinogen oxidase [Arabidopsis thaliana] (TAIR:AT1G03475.1); similar to Coproporphyrinogen III oxidase, chloroplast precursor (Coproporphyrinogenase) (Coprogen oxidase) (GB:P35055); contains InterPro domain Coproporphyrinogen III oxidase; (InterPro:IPR001260)	0	10	22	0	0	46	0	0	0.5	0.0126733	0.0004555	0.5	8.09561e-07	GYNOECIUM W/ OVULE
At3g29160	Arabidopsis SNF1 kinase homolog 11	encodes a SNF1-related protein kinase that physically interacts with SCF subunit SKP1/ASK1 and 20S proteosome subunit PAD1. It has also been shown to interact with the WD protein PDL1.	0	7	9	0	7	44	20	12	0.030684	0.5	0.361836	0.030684	0.000124328	GYNOECIUM W/ OVULE
At3g16490	IQ-domain 26	IQD26 (IQ-domain 26); calmodulin binding; similar to IQD27 (IQ-domain 27), calmodulin binding [Arabidopsis thaliana] (TAIR:AT1G51960.1); similar to IQ calmodulin-binding re (GB:ABE86306.1); similar to Os01g0190500 [Oryza sativa (japonica cultivar-group)] (GB:NP_001042265.1); similar to Os05g0187500 [Oryza sativa (japonica cultivar-group)] (GB:NP_001054836.1); contains InterPro domain IQ calmoduli…	0	9	8	0	2	41	0	5	0.158655	0.0677954	0.0898552	0.158655	1.30213e-05	GYNOECIUM W/ OVULE
At1g20350	Arabidopsis thaliana translocase inner membrane subunit 17-1	mitochondrial inner membrane translocase	0	9	8	0	1	41	0	0	0.23975	0.0368184	0.0494793	0.23975	6.37217e-06	GYNOECIUM W/ OVULE	CARPEL
At5g58920		similar to Os01g0362000 [Oryza sativa (japonica cultivar-group)] (GB:NP_001043026.1)	0	5	20	0	4	37	8	11	0.0786492	0.406831	0.0104599	0.0786492	0.000134052	GYNOECIUM W/ OVULE
At1g58110		bZIP family transcription factor; similar to bZIP family transcription factor [Arabidopsis thaliana] (TAIR:AT1G35490.1); similar to Eukaryotic transcription factor, DNA-binding [Medicago truncatula] (GB:ABE89685.1); contains InterPro domain Eukaryotic transcription factor, DNA-binding; (InterPro:IPR008917); contains InterPro domain bZIP transcription factor, bZIP_1; (InterPro:IPR011616); contains…	0	16	18	0	29	37	10	26	7.00641e-05	0.0852887	0.128274	7.00641e-05	0.24311	GYNOECIUM W/ OVULE
At5g50430		UBC33; ubiquitin-protein ligase; similar to UBC34 (ubiquitin-conjugating enzyme 32) [Arabidopsis thaliana] (TAIR:AT1G17280.2); similar to Ubiquitin-conjugating enzyme, E2 [Medicago truncatula] (GB:ABE92643.1); contains InterPro domain Ubiquitin-conjugating enzyme, E2; (InterPro:IPR000608)	0	11	12	0	7	35	7	7	0.030684	0.252491	0.20865	0.030684	0.00112487	GYNOECIUM W/ OVULE
At4g29530		2,3-diketo-5-methylthio-1-phosphopentane phosphatase family; similar to phosphoric monoester hydrolase [Arabidopsis thaliana] (TAIR:AT1G17710.1); similar to putative phosphatase [Solanum lycopersicum] (GB:CAD30863.1); contains InterPro domain HAD-superfamily hydrolase subfamily IB, PSPase-like; (InterPro:IPR006383); contains InterPro domain HAD-superfamily subfamily IB hydrolase, hypothetical 1; …	0	9	8	0	4	35	0	0	0.0786492	0.163398	0.207107	0.0786492	0.000223946	GYNOECIUM W/ OVULE
At5g60880		unknown protein	0	9	10	0	0	32	0	0	0.5	0.016947	0.0126733	0.5	3.16627e-05	GYNOECIUM W/ OVULE
At2g46200		similar to zinc finger (C3HC4-type RING finger) protein-related [Arabidopsis thaliana] (TAIR:AT2G35330.1); similar to programmed cell death 7 [Danio rerio] (GB:NP_001003415.1); similar to Programmed cell death 7 [Danio rerio] (GB:AAH93108.2); similar to Os01g0226500 [Oryza sativa (japonica cultivar-group)] (GB:NP_001042465.1); contains domain Tubulin chaperone cofactor A (SSF46988)	0	6	7	0	0	32	0	0	0.5	0.0416318	0.030684	0.5	3.16627e-05	GYNOECIUM W/ OVULE
At3g48820		glycosyl transferase family 29 protein / sialyltransferase family protein; similar to glycosyl transferase family 29 protein / sialyltransferase family protein [Arabidopsis thaliana] (TAIR:AT1G08660.1); similar to sialyltransferase-like [Glycine max] (GB:CAJ15144.1); similar to sialyltransferase-like protein [Lotus japonicus] (GB:CAJ15148.2); similar to sialyltransferase-like protein [Glycine max…	0	6	25	0	3	30	27	18	0.110335	0.239749	0.00164151	0.110335	0.000444437	GYNOECIUM W/ OVULE
At5g28622		non-LTR retrotransposon family (LINE), has a 1.1e-21 P-value blast match to GB:NP_038602 L1 repeat, Tf subfamily, member 18 (LINE-element) (Mus musculus)	0	7	7	0	2	30	0	15	0.158655	0.119295	0.119295	0.158655	0.00023258	GYNOECIUM W/ OVULE
At1g58230		WD-40 repeat family protein / beige-related; similar to WD-40 repeat family protein / beige-related [Arabidopsis thaliana] (TAIR:AT2G45540.1); similar to LvsC-like [Oryza sativa (japonica cultivar-group)] (GB:BAD45539.1); similar to putative LvsC [Oryza sativa (japonica cultivar-group)] (GB:BAD25221.1); similar to BEACH domain-containing protein [Dictyostelium discoideum AX4] (GB:XP_640913.1); co…	0	27	11	0	13	28	3	0	0.00539347	0.0587588	0.386414	0.00539347	0.0488096	GYNOECIUM W/ OVULE
At3g20780	BRASSINOSTEROID INSENSITIVE 3	Encodes putative eukaryotic homolog of archaebacterial topoisomerase VI subunit B, TOP6B. Is essential for endoreduplication and is involved in cell expansion and cell proliferation.	0	8	6	0	4	26	0	0	0.0786492	0.207107	0.32736	0.0786492	0.00225405	GYNOECIUM W/ OVULE
At1g64660		Encodes a functional methionine gamma-lyase, a cytosolic enzyme catalyzes the degradation of methionine into methanethiol, alpha-ketobutyrate and ammonia. The catabolism of excess methionine is important to methionine homeostasis.	0	12	8	0	55	23	27	19	7.84859e-08	0.000101699	1.41193e-05	7.84859e-08	0.00520131	GYNOECIUM W/ OVULE	STAMEN
At3g01810		similar to nucleolar protein gar2-related [Arabidopsis thaliana] (TAIR:AT2G42320.2); similar to expressed protein [Oryza sativa (japonica cultivar-group)] (GB:ABA96901.1)	0	6	22	0	23	22	6	3	0.000347931	0.0127995	0.458025	0.000347931	0.458025	GYNOECIUM W/ OVULE
At3g59220	PIRIN	encodes a cupin-domain containing protein that is similar to pirins which interact with a CCAAT box binding transcription factor. The protein interacts with GPA1 (G protein alpha-subunit) in vitro. Mutants in the gene are affected in germination and early seedling development.	0	5	11	0	0	22	0	10	0.5	0.0569227	0.00950791	0.5	0.0004555	GYNOECIUM W/ OVULE	CARPEL
At3g08570		phototropic-responsive protein, putative; similar to phototropic-responsive protein, putative [Arabidopsis thaliana] (TAIR:AT3G08660.1); similar to transposon protein, putative, Mutator sub-class, expressed [Oryza sativa (japonica cultivar-group)] (GB:ABA91176.1); contains InterPro domain NPH3; (InterPro:IPR004249); contains InterPro domain BTB; (InterPro:IPR000210); contains InterPro domain BTB/…	0	14	5	0	0	22	0	16	0.5	0.00407526	0.0569227	0.5	0.0004555	GYNOECIUM W/ OVULE
At5g07810		SNF2 domain-containing protein / helicase domain-containing protein / HNH endonuclease domain-containing protein; similar to SNF2 domain-containing protein / helicase domain-containing protein [Arabidopsis thaliana] (TAIR:AT1G48310.1); similar to Vacuolar H+-ATPase V1 sector, subunit A (ISS) [Ostreococcus tauri] (GB:CAL56267.1); similar to Os07g0598300 [Oryza sativa (japonica cultivar-group)] (GB…	0	5	5	0	4	22	0	0	0.0786492	0.406831	0.406831	0.0786492	0.00627689	GYNOECIUM W/ OVULE
At1g07370	PROLIFERATING CELLULAR NUCLEAR ANTIGEN	Encodes putative proliferating cell nuclear antigen involved in cell cycle regulation.	0	15	66	0	33	21	4	0	2.43181e-05	0.033093	0.00950528	2.43181e-05	0.1241	GYNOECIUM W/ OVULE		PISTIL
At4g26965		NADH:ubiquinone oxidoreductase family protein; similar to hypothetical protein MtrDRAFT_AC142394g18v2 [Medicago truncatula] (GB:ABE91651.1); contains InterPro domain NADH:ubiquinone oxidoreductase 17.2 kD subunit; (InterPro:IPR007763)	0	6	37	0	9	20	0	10	0.016947	0.29194	0.00175427	0.016947	0.0743144	GYNOECIUM W/ OVULE
At3g12820	myb domain protein 10	Member of the R2R3 factor gene family.	0	9	9	0	0	20	0	0	0.5	0.016947	0.016947	0.5	0.000782616	GYNOECIUM W/ OVULE
At5g15120		similar to unknown protein [Arabidopsis thaliana] (TAIR:AT5G39890.1); similar to unknown protein [Oryza sativa (japonica cultivar-group)] (GB:BAB03364.1); similar to Os01g0185500 [Oryza sativa (japonica cultivar-group)] (GB:NP_001042241.1); contains InterPro domain Protein of unknown function DUF1637; (InterPro:IPR012864); contains InterPro domain Cupin, RmlC-type; (InterPro:IPR011051)	0	7	5	0	2	20	0	14	0.158655	0.119295	0.211338	0.158655	0.0033275	GYNOECIUM W/ OVULE
At2g38620	cyclin-dependent kinase B1;2	Encodes a member of a plant specific family of cyclin dependent kinases.	0	10	18	0	15	19	0	16	0.00308476	0.239747	0.355959	0.00308476	0.31381	GYNOECIUM W/ OVULE
At3g04160		similar to SWAP (Suppressor-of-White-APricot)/surp domain-containing protein [Arabidopsis thaliana] (TAIR:AT5G55100.2); similar to MGC82837 protein [Xenopus laevis] (GB:AAH73554.1); similar to OSJNBa0038P21.3 [Oryza sativa (japonica cultivar-group)] (GB:CAE05510.1); similar to Os04g0349300 [Oryza sativa (japonica cultivar-group)] (GB:NP_001052525.1)	0	10	7	0	1	19	3	0	0.23975	0.0275037	0.0668064	0.23975	0.00221307	GYNOECIUM W/ OVULE
At5g47370		homeobox-leucine zipper genes induced by auxin, but not by other phytohormones. Plays opposite roles in the shoot and root tissues in regulating auxin-mediated morphogenesis.	0	6	45	0	2	18	0	0	0.158655	0.158654	4.59901e-06	0.158655	0.00570561	GYNOECIUM W/ OVULE
At5g66380	ARABIDOPSIS THALIANA FOLATE TRANSPORTER 1	Encodes a folate transporter that is located in the chloroplast envelope and is able to mediate exogenous folate uptake when expressed in E. coli. However, this is not the sole folate transporter for chloroplasts as null mutants of this gene have no discernible phenotype when grown under folate-sufficient conditions and contained wild-type levels of folates in leaves.	0	8	15	0	1	18	2	11	0.23975	0.0494793	0.00666379	0.23975	0.00290968	GYNOECIUM W/ OVULE
At4g04790		similar to pentatricopeptide (PPR) repeat-containing protein [Arabidopsis thaliana] (TAIR:AT4G21880.1); similar to putative pentatricopeptide (PPR) repeat-containing protein [Oryza sativa (japonica cultivar-group)] (GB:BAD07992.1); contains InterPro domain Pentatricopeptide repeat; (InterPro:IPR002885)	0	7	15	0	0	18	14	0	0.5	0.030684	0.00308476	0.5	0.00134978	GYNOECIUM W/ OVULE
At5g27830		similar to hypothetical protein MtrDRAFT_AC136288g4v1 [Medicago truncatula] (GB:ABE80618.1); contains InterPro domain Folate receptor; (InterPro:IPR004269)	0	5	13	0	3	18	11	10	0.110335	0.308537	0.0385488	0.110335	0.0103181	GYNOECIUM W/ OVULE
At4g00760	PSEUDO-RESPONSE REGULATOR 8	Encodes a response-regulator like protein.	0	8	5	0	7	18	0	0	0.030684	0.427566	0.341545	0.030684	0.0598952	GYNOECIUM W/ OVULE
At2g26280		smr (Small MutS Related) domain-containing protein mRNA, complete cds	0	19	40	0	35	14	36	9	1.43608e-05	0.0618238	0.34154	1.43608e-05	0.0169452	GYNOECIUM W/ OVULE
At1g49710	fucosyltransferase 12	Encodes a protein with core &alpha;1,3-fucosyltransferase activity.	0	7	19	0	15	14	13	15	0.00308476	0.113897	0.31381	0.00308476	0.447766	GYNOECIUM W/ OVULE
At3g01710		similar to unknown protein [Arabidopsis thaliana] (TAIR:AT3G27350.1); similar to unknown protein [Arabidopsis thaliana] (TAIR:AT5G40700.1); similar to Targeting for Xklp2 [Medicago truncatula] (GB:ABE84619.1); contains InterPro domain Targeting for Xklp2; (InterPro:IPR009675)	0	15	14	0	2	14	0	5	0.158655	0.0128903	0.0169467	0.158655	0.0169467	GYNOECIUM W/ OVULE		PISTIL
At1g16330	CYCLIN B3;1	core cell cycle genes	0	13	14	0	8	14	1	4	0.0227497	0.220198	0.182854	0.0227497	0.182854	GYNOECIUM W/ OVULE			POLLEN
At3g20280		PHD finger family protein; similar to PHD finger family protein [Arabidopsis thaliana] (TAIR:AT1G50620.1); similar to bactericidal permeability-increasing protein-like [Oryza sativa (japonica cultivar-group)] (GB:BAD12870.1); similar to Os06g0309000 [Oryza sativa (japonica cultivar-group)] (GB:NP_001057478.1); contains InterPro domain Zinc finger, FYVE/PHD-type; (InterPro:IPR011011); contains Int…	0	12	9	0	3	14	0	9	0.110335	0.0501728	0.110334	0.110335	0.0296138	GYNOECIUM W/ OVULE
At2g31010		protein kinase family protein; similar to protein kinase family protein [Arabidopsis thaliana] (TAIR:AT3G58640.2); similar to flag-tagged protein kinase domain of putative mitogen-activated protein kinase kinase kinase [synthetic construct] (GB:ABG54352.1); similar to Os02g0241600 [Oryza sativa (japonica cultivar-group)] (GB:NP_001046406.1); similar to Os01g0674100 [Oryza sativa (japonica cultiva…	0	11	28	0	3	11	10	16	0.110335	0.0652837	0.000749047	0.110335	0.0652837	GYNOECIUM W/ OVULE
At3g11020	DRE-binding protein 2B	encodes a member of the DREB subfamily A-2 of ERF/AP2 transcription factor family (DREB2B). The protein contains one AP2 domain. There are eight members in this subfamily including DREB2A.	0	6	5	0	2	11	1	0	0.158655	0.158654	0.211338	0.158655	0.0387771	GYNOECIUM W/ OVULE
At1g19950	HVA22-LIKE PROTEIN H (ATHVA22H)	abscisic acid-responsive HVA22 family protein; Identical to HVA22-like protein h (AtHVA22h) (HVA22H) [Arabidopsis Thaliana] (GB:Q8LEM6;GB:Q94AY5;GB:Q9LNS4); similar to abscisic acid-responsive HVA22 family protein [Arabidopsis thaliana] (TAIR:AT5G42560.1); similar to TB2/DP1, HVA22 family protein, expressed [Oryza sativa (japonica cultivar-group)] (GB:ABF94986.1); similar to Os03g0132300 [Oryza s…	0	7	19	0	4	9	0	2	0.0786492	0.261214	0.0134953	0.0786492	0.163398	GYNOECIUM W/ OVULE
At1g65900		similar to Putative reverse transcriptase [Oryza sativa (japonica cultivar-group)] (GB:AAO15295.1); contains domain "Helical backbone" metal receptor (SSF53807)	0	5	16	0	10	9	0	4	0.0126733	0.180653	0.202687	0.0126733	0.435565	GYNOECIUM W/ OVULE		PISTIL
At4g21880		pentatricopeptide (PPR) repeat-containing protein; similar to unknown protein [Arabidopsis thaliana] (TAIR:AT4G04790.1); similar to putative pentatricopeptide (PPR) repeat-containing protein [Oryza sativa (japonica cultivar-group)] (GB:BAD07992.1); contains InterPro domain Pentatricopeptide repeat; (InterPro:IPR002885); contains InterPro domain Tetratricopeptide-like helical; (InterPro:IPR011990)	0	5	5	0	19	9	0	2	0.00102726	0.0216528	0.0216528	0.00102726	0.0907215	GYNOECIUM W/ OVULE
At3g30720		unknown protein	0	5	23	0	4	8	20	0	0.0786492	0.406831	0.00486038	0.0786492	0.207107	GYNOECIUM W/ OVULE		PETAL
At5g08620	STRESS RESPONSE SUPPRESSOR 2	DEAD box RNA helicase (RH25); Identical to DEAD-box ATP-dependent RNA helicase 25 (EC 3.6.1.-) (RH25) [Arabidopsis Thaliana] (GB:Q94C75;GB:Q9ZS00); similar to DEAD box RNA helicase (RH26) [Arabidopsis thaliana] (TAIR:AT5G08610.1); similar to DEAD box RNA helicase, putative [Arabidopsis thaliana] (TAIR:AT5G63630.1); similar to myc-regulated DEAD/H box 18 RNA helicase-like [Oryza sativa (japonica c…	0	9	13	0	0	8	4	10	0.5	0.016947	0.00539347	0.5	0.0227497	GYNOECIUM W/ OVULE
At1g53490		DNA binding; similar to hypothetical protein DDBDRAFT_0190305 [Dictyostelium discoideum AX4] (GB:XP_646013.1); similar to Os02g0232100 [Oryza sativa (japonica cultivar-group)] (GB:NP_001046371.1); contains domain RING/U-box (SSF57850); contains domain no description (G3D.1.20.5.170); contains domain no description (G3D.3.30.40.10)	0	7	11	0	3	6	0	2	0.110335	0.185545	0.0652837	0.110335	0.239749	GYNOECIUM W/ OVULE		PISTIL
At3g13740		URF 4-related; similar to RNA binding / ribonuclease III [Arabidopsis thaliana] (TAIR:AT1G55140.1); similar to Similar to At1g55140 [Oryza sativa (japonica cultivar-group)] (GB:AAX92894.1); similar to Os05g0318300 [Oryza sativa (japonica cultivar-group)] (GB:NP_001055182.1); contains InterPro domain Ribonuclease III; (InterPro:IPR000999)	0	5	39	0	5	5	25	3	0.0569227	0.5	0.000144765	0.0569227	0.5	GYNOECIUM W/ OVULE
At2g22010		zinc finger (C3HC4-type RING finger) family protein; similar to hypothetical protein [Oryza sativa (japonica cultivar-group)] (GB:BAC79709.1); similar to Zinc finger, RING-type; SPla/RYanodine receptor SPRY [Medicago truncatula] (GB:ABE89403.1); contains InterPro domain SPla/RYanodine receptor SPRY; (InterPro:IPR003877); contains InterPro domain Zinc finger, RING-type; (InterPro:IPR001841)	0	6	32	0	24	5	25	11	0.000265962	0.0100674	0.22484	0.000265962	0.00630037	GYNOECIUM W/ OVULE			POLLEN
At2g42450		lipase class 3 family protein; similar to lipase class 3 family protein [Arabidopsis thaliana] (TAIR:AT3G14075.1); similar to unknown protein [Oryza sativa (japonica cultivar-group)] (GB:BAD46608.1); contains InterPro domain Esterase/lipase/thioesterase; (InterPro:IPR000379); contains InterPro domain Lipase, class 3; (InterPro:IPR002921)	0	8	9	0	0	5	0	0	0.5	0.0227497	0.016947	0.5	0.0569227	GYNOECIUM W/ OVULE
At3g61250	myb domain protein 17	Member of the R2R3 factor gene family.	0	7	9	0	4	5	0	0	0.0786492	0.261214	0.163398	0.0786492	0.406831	GYNOECIUM W/ OVULE		STAMEN
At3g62950		glutaredoxin family protein; Identical to Glutaredoxin-C11 (AtGrxC11) (GRXC11) [Arabidopsis Thaliana] (GB:Q9LYC6); similar to glutaredoxin family protein [Arabidopsis thaliana] (TAIR:AT2G47870.1); similar to glutaredoxin family protein [Musa acuminata] (GB:ABF69994.1); contains InterPro domain Thioredoxin-like fold; (InterPro:IPR012336); contains InterPro domain Glutaredoxin; (InterPro:IPR002109)…	0	5	5	0	0	5	0	0	0.5	0.0569227	0.0569227	0.5	0.0569227	GYNOECIUM W/ OVULE
